# Supplementary material for: Mesenteric lymph node transcriptome profiles in BALB/c mice sensitized to three common food allergens
Source: BMC Genomics. 2011 Jan 6;12:12. doi: 10.1186/1471-2164-12-12 (PMC3023748; doi:10.1186/1471-2164-12-12)
Supplement: Additional file 1 — Genes significantly differentially expressed in response to BLG, OVA and PNA sensitizations (p < 0.05). Gene expression data [file 1471-2164-12-12-S1.XLS]

## Sheet: Supplementary Table 1
Additional file 1: Genes significantly differentially expressed in response to BLG, OVA and PNA sensitizations (p<0.05).
Probe ID	Accession ID	Unigene ID	Gene Symbol	Gene Name	BLG Sensitized Group		OVA Sensitized Group		PNA Sensitized Group
					Fold Change	P-Value	Fold Change	P-Value	Fold Change	P-Value
UHNmcdna0021027	BQ560706	Mm.8245	Timp1	Tissue inhibitor of metalloproteinase 1	9.80392	0.00438	18.4162	0.00158	13.4228	0.0118
UHNmcdna0018487	BQ555724	Mm.289645	Meg3	Maternally expressed 3	4.73934	0.00128	4.20168	0.0141	8.33333	0.0116
UHNmcdna0018226	BQ555216	Mm.442509		Transcribed locus					8.06452	0.0112
UHNmcdna0017498	BQ553796				6.99301	0.00145	4.329	0.000784	6.62252	0.00276
UHNmcdna0018626	BQ555973	Mm.389466	Mab21l2	Mab-21-like 2 (C. elegans)	2.61097	0.000643	2.42718	0.00672	4.90196	0.0102
UHNmcdna0015688	BQ550090	Mm.259609	Prrg4	Proline rich Gla (G-carboxyglutamic acid) 4 (transmembrane)	3.5461	0.000283	7.57576	0.00806	4.65116	0.00983
UHNmcdna0009605	BG084447	Mm.26700	Tmem16a	Transmembrane protein 16A	5.34759	0.00416	2.46305	0.000285	3.4965	0.00406
UHNmcdna0003278	BG065771	Mm.121878	Tpm1	Tropomyosin 1, alpha	3.0581	0.000874	2.39808	0.0128	3.32226	0.00241
UHNmcdna0020054	BQ558823	Mm.87759	Enah	enabled homolog (Drosophila)	2.53807	0.0018	4.54545	0.0114	3.16456	0.00425
UHNmcdna0012911	BG087093	Mm.646	Tpm2	Tropomyosin 2, beta	3.7594	4.05e-05	2.63852	0.000444	2.94118	0.000303
UHNmcdna0018108	BQ554963	Mm.321648	Ctnnd2	Catenin (cadherin associated protein), delta 2	2.68097	2.05e-05	2.09644	0.000129	2.89855	0.00608
UHNmcdna0013420	BG087525	Mm.196110	Hba-a1	Hemoglobin alpha, adult chain 1	3.58423	0.00245	2.20751	0.00481	2.849	0.00407
UHNmcdna0011713	BG073471	Mm.196110	Hba-a1	Hemoglobin alpha, adult chain 1	2.68817	0.0142			2.8169	0.0138
UHNmcdna0022237	BQ550491	Mm.258155	Dock5	Dedicator of cytokinesis 5	2.97619	0.000292	2.61097	0.0022	2.78552	0.0048
UHNmcdna0015843	BQ550403	Mm.110270	B230217C12Rik	RIKEN cDNA B230217C12 gene	2.86533	4.51e-05	2.3753	0.000112	2.74725	0.0126
UHNmcdna0018567					2.00803	6.16e-05	2.6738	0.00041	2.71003	0.00413
UHNmcdna0016045	BQ550818	Mm.432513	Tpbg	Trophoblast glycoprotein	2.457	6.22e-05	2.12314	0.000874	2.71003	0.00209
UHNmcdna0014902	BG076146	Mm.102278	Scamp5	Secretory carrier membrane protein 5			4.40529	0.0122	2.68817	0.0103
UHNmcdna0011712	BG086202	Mm.196110	Hba-a1	Hemoglobin alpha, adult chain 1	2.73973	0.00786			2.68817	0.00942
UHNmcdna0015685	BQ550080	Mm.290026	Cltb	Clathrin, light polypeptide (Lcb)	2.35294	2.12e-05	2.04499	0.000134	2.6455	0.00861
UHNmcdna0016072	BQ550868	Mm.20301	Zfp688	Zinc finger protein 688	2.6455	4.6e-05	2.10526	0.000199	2.63158	0.00166
UHNmcdna0019610	BQ557964	Mm.12459	Ankrd10	Ankyrin repeat domain 10	3.46021	0.00382	2.22717	0.0025	2.60417	0.00656
UHNmcdna0017926	BQ554609				2.42718	0.000198	2.24719	0.000326	2.58398	0.000739
UHNmcdna0012265	BG086635				1.9084	0.000197	1.95312	0.000911	2.57732	0.0014
UHNmcdna0007791	BG070044	Mm.33360	Mylk	Myosin, light polypeptide kinase	3.003	1.92e-05	2.80112	8.57e-05	2.5641	0.00407
UHNmcdna0000127	BG062944	Mm.646	Tpm2	Tropomyosin 2, beta	3.10559	8.42e-05	2.51256	0.000258	2.54453	0.00132
UHNmcdna0017522	BQ553848	Mm.20954	Rgs5	Regulator of G-protein signaling 5	2.80112	8.57e-06	2.1692	0.000221	2.53807	0.0022
UHNmcdna0004236	BG079788	Mm.196110	Hba-a1	Hemoglobin alpha, adult chain 1	3.27869	0.00373			2.52525	0.00741
UHNmcdna0005044	BG067357	Mm.4356	Cnn1	Calponin 1	2.40385	0.000621	2.02429	0.00294	2.48139	0.00544
UHNmcdna0004268					2.7248	0.00995			2.46914	0.00886
UHNmcdna0004996	BG080383	Mm.247566	Meis2	Meis homeobox 2	1.9084	0.000297			2.46914	0.0128
UHNmcdna0011782									2.457	0.0128
UHNmcdna0011289	AK032942	Mm.121878	Tpm1	Tropomyosin 1, alpha	2.71739	5.74e-05	2.29358	0.00168	2.43902	0.00298
UHNmcdna0014697	CK335226	Mm.295533	Flna	Filamin, alpha	3.20513	2.85e-05	2.60417	0.00016	2.43309	0.000775
UHNmcdna0015664	BQ550038				2.15054	0.000197	1.82482	0.000648	2.42718	0.0135
UHNmcdna0015712	BQ550141	Mm.131038	Elf2	E74-like factor 2	2.52525	0.000868	2.7027	0.00228	2.40385	0.00379
UHNmcdna0016035	BQ550800	Mm.34365	Dusp12	Dual specificity phosphatase 12	2.50627	4.13e-05	2.05761	0.00154	2.40385	0.00481
UHNmcdna0012085	BG086488	Mm.196110	Hba-a1	Hemoglobin alpha, adult chain 1	3.38983	0.00424	2.0284	0.0111	2.39234	0.00973
UHNmcdna0010913	BG072760	Mm.196110	Hba-a1	Hemoglobin alpha, adult chain 1	3.09598	0.00489	1.99203	0.0127	2.38095	0.00802
UHNmcdna0004269	BG066564	Mm.181278	Vps24	Vacuolar protein sorting 24 (yeast)					2.34742	0.00958
UHNmcdna0015766	BQ550243	Mm.46247	Agtrap	Angiotensin II, type I receptor-associated protein	2.15983	0.000177	1.82149	0.000139	2.331	0.00733
UHNmcdna0016064	BQ550853	Mm.28917	Ufm1	Ubiquitin-fold modifier 1	3.0581	0.00347	5.15464	0.0096	2.31481	0.00615
UHNmcdna0015965	BQ550668	Mm.1685	Plxna3	Plexin A3	2.68817	0.00323			2.29885	0.00999
UHNmcdna0011502	BG086016	Mm.121878	Tpm1	Tropomyosin 1, alpha	2.99401	3.62e-05	1.91571	0.000592	2.29358	0.00207
UHNmcdna0016161	BQ551068				2.08333	6.43e-05	1.71821	0.000617	2.28833	0.00133
UHNmcdna0022546	BQ559148	Mm.27223	Ppp4r2	Protein phosphatase 4, regulatory subunit 2	1.8622	0.000143			2.27273	0.00929
UHNmcdna0022009	AK033945		9330123L03Rik	RIKEN cDNA 9330123L03 gene			2.36407	0.00109	2.26757	0.0125
UHNmcdna0000438	BG076758						1.71527	0.0037	2.26244	0.00179
UHNmcdna0015440	BQ551100	Mm.7339	Cldn4	Claudin 4	2.73224	0.000619			2.25734	0.00266
UHNmcdna0011152	BG072972	Mm.280560	9030425E11Rik	RIKEN cDNA 9030425E11 gene	2.50627	0.000263			2.25225	0.00364
UHNmcdna0016052	BQ550831	Mm.393018	Trp53inp1	Transformation related protein 53 inducible nuclear protein 1	2.21729	0.000236	2.87356	0.00175	2.22717	0.00111
UHNmcdna0000216	BG076580	Mm.275349	Gemin5	Gem (nuclear organelle) associated protein 5	1.7452	0.00157			2.22717	0.00487
UHNmcdna0015728	BQ550172	Mm.190650	Nagk	N-acetylglucosamine kinase	2.27273	2.95e-05	1.87266	0.000116	2.20264	0.00475
UHNmcdna0016427	BQ551627	Mm.465759		Transcribed locus	2.21729	0.00158			2.18341	0.00216
UHNmcdna0015923	BQ550577	Mm.474993	Igf2bp1	insulin-like growth factor 2 mRNA binding protein 1	2.09644	3.22e-05	1.71233	0.000443	2.17865	0.00813
UHNmcdna0009755	BG084578	Mm.442585		Transcribed locus	1.89036	0.000184			2.15054	0.00353
UHNmcdna0015946	BQ550629	Mm.27365	Fat1	FAT tumor suppressor homolog 1 (Drosophila)	1.95695	3.08e-05	1.58479	0.000613	2.13675	0.0137
UHNmcdna0013505	BG074973	Mm.22701	Gas1	Growth arrest specific 1	3.22581	0.00017	2.58398	0.000306	2.11864	0.0069
UHNmcdna0016125	BQ550980	Mm.475655	Chn1	Chimerin (chimaerin) 1	2.40964	2.38e-05	1.90114	0.000211	2.10084	0.0022
UHNmcdna0015441	BQ551129	Mm.22479	Krt18	Keratin 18	1.88324	0.000149			2.09205	0.00577
UHNmcdna0017850	BQ554493	Mm.6712	Des	Desmin	3.1746	3.05e-05	2.30947	0.000156	2.08333	0.000918
UHNmcdna0020219	BQ559127	Mm.287837	Ercc4	Excision repair cross-complementing rodent repair deficiency, complementation group 4	2.02429	0.000127	1.61031	0.000873	2.06612	0.00819
UHNmcdna0022568	BQ559818	Mm.297992	Fbln1	Fibulin 1	2.22717	0.000262			2.06612	0.00772
UHNmcdna0011996	CK334953	Mm.196110	Hba-a1	Hemoglobin alpha, adult chain 1	2.14592	0.00366			2.04499	0.00998
UHNmcdna0015525	BQ553791	Mm.160131	2900026A02Rik	RIKEN cDNA 2900026A02 gene	2.0202	9.69e-05	1.86567	0.00619	2.00401	0.00973
UHNmcdna0000210	BG063107	Mm.209294	Ap3d1	Adaptor-related protein complex 3, delta 1 subunit			1.73611	0.000767	1.99203	0.00766
UHNmcdna0011427	CK334905	Mm.279751	Smarcb1	SWI/SNF related, matrix associated, actin dependent regulator of chromatin, subfamily b, member 1	2.0202	0.00181			1.98413	0.00578
UHNmcdna0009611	NM_010910	Mm.1956	Nefl	Neurofilament, light polypeptide					1.98413	0.00847
UHNmcdna0016745	BQ552355	Mm.458662		Transcribed locus	2.04082	1.09e-05			1.96464	0.0109
UHNmcdna0014893	BG076138	Mm.100443		Transcribed locus	1.79211	0.000594	1.70068	0.00613	1.96078	0.00279
UHNmcdna0000911	BG063696	Mm.329895	D19Wsu162e	DNA segment, Chr 19, Wayne State University 162, expressed	1.78891	0.000187	1.61031	0.00113	1.96078	0.00487
UHNmcdna0018037	BQ554821				1.72414	0.000447			1.96078	0.00968
UHNmcdna0015420	BQ550360	Mm.279751	Smarcb1	SWI/SNF related, matrix associated, actin dependent regulator of chromatin, subfamily b, member 1	2.04499	3.51e-05	1.70358	0.000404	1.95695	0.0109
UHNmcdna0002341	BG064920	Mm.422943	Bex1	Brain expressed gene 1					1.95695	0.00582
UHNmcdna0018563	AK140851	Mm.447606		Transcribed locus, weakly similar to XP_001479965.1 PREDICTED: hypothetical protein [Mus musculus]	2	4.26e-05	1.56006	0.00152	1.94175	0.0121
UHNmcdna0013040	NM_145575	Mm.308134	Cald1	Caldesmon 1	1.98807	0.00759			1.89394	0.00671
UHNmcdna0017898	BQ554480	Mm.31395	Cpe	Carboxypeptidase E	2.10084	7.06e-05	1.7331	0.00247	1.88679	0.00577
UHNmcdna0009310	BG071365								1.88679	0.00363
UHNmcdna0016960	BQ552744	Mm.323997	Rbpms	RNA binding protein gene with multiple splicing	2.38663	0.000248	2.08333	0.000988	1.88324	0.00342
UHNmcdna0018373	BQ555506	Mm.426874	D030011O10Rik	RIKEN cDNA D030011O10 gene	2.21239	4.72e-05	1.67504	0.000742	1.88324	0.00131
UHNmcdna0010370	BG085131	Mm.22673	Fcer1g	Fc receptor, IgE, high affinity I, gamma polypeptide	2.22717	6.45e-05	1.97628	0.000266	1.87617	0.00238
UHNmcdna0011078	BG085687	Mm.246240	Ctbp2	C-terminal binding protein 2	2.03666	0.000161	1.84162	0.000226	1.86567	0.0088
UHNmcdna0015252	BQ550520	Mm.44558	Xkr8	X Kell blood group precursor related family member 8 homolog			1.55763	0.0113	1.8622	0.0079
UHNmcdna0000054	AK018753								1.8622	0.0101
UHNmcdna0011331	CK334898	Mm.196110	Hba-a1	Hemoglobin alpha, adult chain 1	2.07039	0.000972	1.54799	0.00485	1.85874	0.0133
UHNmcdna0003459	BG079197	Mm.253564	Actn1	Actinin, alpha 1	2.02429	6.51e-05			1.85874	0.00569
UHNmcdna0016029	BQ550790	Mm.3935	Ddx24	DEAD (Asp-Glu-Ala-Asp) box polypeptide 24	1.92308	6.68e-05	1.77936	0.000505	1.84162	0.00132
UHNmcdna0022516	BQ557938	Mm.207460	Snapc4	Small nuclear RNA activating complex, polypeptide 4	1.98807	2.86e-05			1.84162	0.00849
UHNmcdna0002890	NM_0010014				2.19298	0.000754	1.69492	0.00718	1.82815	0.0038
UHNmcdna0008129	BG070280	Mm.422959	Ppp1r12a	protein phosphatase 1, regulatory (inhibitor) subunit 12A	2.24719	0.00029			1.82815	0.00702
UHNmcdna0015959	BQ550657	Mm.249934	Stat3	Signal transducer and activator of transcription 3	2.25734	6.41e-05	1.87266	0.000244	1.82149	0.00164
UHNmcdna0015228	BG088939	Mm.136791	Svil	Supervillin	2.65957	0.000123	2.24719	0.00159	1.81818	0.0116
UHNmcdna0022508	BQ557776	Mm.455792	9130401M01Rik	RIKEN cDNA 9130401M01 gene	1.79211	3.98e-05			1.81818	0.0128
UHNmcdna0009961	BG084765	Mm.14526	Mylpf	Myosin light chain, phosphorylatable, fast skeletal muscle	2.03666	0.000454	1.7452	0.000948	1.81159	0.00604
UHNmcdna0018793	BQ556291	Mm.24183	Tagln3	Transgelin 3	2.20751	5.98e-05	1.7301	0.00137	1.80832	0.00312
UHNmcdna0018980	BQ556665	Mm.250705	Myh11	Myosin, heavy polypeptide 11, smooth muscle	2.14592	0.000156	1.82815	0.0032	1.80505	0.00366
UHNmcdna0016012	BQ550758	Mm.41737	Gng2	Guanine nucleotide binding protein (G protein), gamma 2	2.29358	6.39e-05	1.70648	0.000475	1.80505	0.00647
UHNmcdna0014127	BG088055				2.48139	8.59e-05	2.10526	0.000381	1.8018	0.00555
UHNmcdna0018445	BQ555645	Mm.274995	Snrpn	Small nuclear ribonucleoprotein N	1.94932	3.6e-05	1.67785	0.000348	1.8018	0.00204
UHNmcdna0011267	BG073070	Mm.196110	Hba-a1	Hemoglobin alpha, adult chain 1	2.00401	0.00418			1.79856	0.00972
UHNmcdna0018776	BQ556261	Mm.236074	Gpr107	G protein-coupled receptor 107	1.82482	9.04e-05	1.75439	0.00112	1.79211	0.00358
UHNmcdna0017697	BQ554186	Mm.34145	Pln	Phospholamban	1.76678	0.000434			1.79211	0.007
UHNmcdna0015548	BQ555505	Mm.355162	A530017D24Rik	RIKEN cDNA A530017D24 gene	2.22222	0.00102	1.62338	0.00887	1.78891	0.00582
UHNmcdna0018413	BQ555585				2.01207	3.25e-05	1.51745	0.00109	1.78891	0.00389
UHNmcdna0018572	BQ555881	Mm.46680	Nradd	Neurotrophin receptor associated death domain	2.07039	5.45e-05	1.76367	0.000306	1.77936	0.00643
UHNmcdna0000077	BG063069	Mm.21520	Tiprl	TIP41, TOR signalling pathway regulator-like (S. cerevisiae)	1.79856	0.000102	1.62338	0.000996	1.77936	0.0057
UHNmcdna0016391	BQ551541	Mm.393196		Transcribed locus	1.8797	0.000208	1.77936	0.00133	1.7762	0.00451
UHNmcdna0021872	BQ562390	Mm.386915	LOC100040766	Similar to hCG2012694					1.7762	0.00849
UHNmcdna0015746	BQ550205	Mm.33729	Slc25a22	Solute carrier family 25 (mitochondrial carrier, glutamate), member 22	1.99203	0.000288	1.67504	0.000309	1.76991	0.00329
UHNmcdna0018300	BQ555363	Mm.338284	Ccdc88a	Coiled coil domain containing 88A	1.96464	0.000238	1.87617	0.00097	1.76056	0.00216
UHNmcdna0018796	BQ556297	Mm.29580	Stmn2	Stathmin-like 2	1.88324	0.00213	2.06612	0.00198	1.75439	0.00715
UHNmcdna0000201	BG063010						1.80505	0.00171	1.75439	0.013
UHNmcdna0015057	BG076279	Mm.354428	C230006B20	hypothetical LOC403344	1.68919	0.000739	1.55763	0.00149	1.7452	0.00529
UHNmcdna0018692	BQ556097	Mm.328135	Rfwd2	Ring finger and WD repeat domain 2	1.96464	0.000477			1.74216	0.005
UHNmcdna0017299					1.97628	0.00414	1.7331	0.00322	1.73913	0.0065
UHNmcdna0019124	BQ556990	Mm.12862	Pcdh12	Protocadherin 12	2.47525	0.00038	1.64745	0.00243	1.73913	0.00554
UHNmcdna0016768	BQ552392	Mm.276259	Srgap2	SLIT-ROBO Rho GTPase activating protein 2	2.07469	7.11e-05	1.65289	0.00154	1.7301	0.00323
UHNmcdna0015520	BQ553585	Mm.3077	Nr1i3	Nuclear receptor subfamily 1, group I, member 3	1.97239	4.59e-05	1.56986	0.00097	1.7301	0.00527
UHNmcdna0017855	BQ554503	Mm.81793	Acacb	Acetyl-Coenzyme A carboxylase beta	1.88679	4.64e-05			1.7301	0.00366
UHNmcdna0017216	BQ553250	Mm.26510	Mmaa	Methylmalonic aciduria (cobalamin deficiency) type A					1.72712	0.0141
UHNmcdna0015400	BQ562698	Mm.328476	Rps6ka3	Ribosomal protein S6 kinase polypeptide 3	1.96078	2.89e-05			1.72117	0.00302
UHNmcdna0015594	BQ557858	Mm.290450	Llgl2	Lethal giant larvae homolog 2 (Drosophila)	1.5528	7.71e-05			1.72117	0.00865
UHNmcdna0000156	BG076440	Mm.3488	Aurkb	Aurora kinase B					1.71821	0.00744
UHNmcdna0019925	AK133543	Mm.320317	Cux1	Cut-like homeobox 1	2.58398	0.000263	2.26757	0.000121	1.71527	0.0128
UHNmcdna0022022	BQ562689	Mm.221412	Tm6sf1	Transmembrane 6 superfamily member 1	2.29885	0.000435	1.71527	0.00203	1.71233	0.00757
UHNmcdna0022395	BQ554046	Mm.432071	Gdf10	Growth differentiation factor 10	2.06186	1.34e-05	1.64745	0.000463	1.71233	0.00237
UHNmcdna0018153	BQ555051	Mm.42956	Nelf	Nasal embryonic LHRH factor	1.76678	0.0036			1.7094	0.00996
UHNmcdna0009900	BG071870	Mm.12665	Cul3	Cullin 3					1.7094	0.00352
UHNmcdna0006156	BG068401				1.93798	0.000223	1.67224	0.00218	1.70648	0.00385
UHNmcdna0015409	BQ550060	Mm.188544	Rpn1	Ribophorin I	1.84502	0.000136			1.70648	0.00257
UHNmcdna0011148	BG085752	Mm.461210		Transcribed locus	1.77305	0.000421			1.70358	0.0044
UHNmcdna0015026	BG076255	Mm.430786	Sft2d1	SFT2 domain containing 1			1.89036	0.00358	1.70068	0.00973
UHNmcdna0012065	BG073665	Mm.405761	Igfbp5	Insulin-like growth factor binding protein 5	2.73973	0.0007	1.66667	0.0124	1.70068	0.0143
UHNmcdna0018786	BQ556279				1.6129	0.000149			1.70068	0.00838
UHNmcdna0017640	BQ554076	Mm.474896	Mtap1b	microtubule-associated protein 1B	1.91571	0.00014	1.78891	0.00263	1.69779	0.00469
UHNmcdna0017083	BQ552999	Mm.37667	Txnl4b	Thioredoxin-like 4B	2.08333	1.82e-05			1.69492	0.0118
UHNmcdna0016474	BQ551722	Mm.88694	Kif3a	Kinesin family member 3A	1.62866	0.000356			1.69492	0.00405
UHNmcdna0015549	BQ555556	Mm.23298	Smpd3	Sphingomyelin phosphodiesterase 3, neutral			1.72712	0.000216	1.69205	0.00169
UHNmcdna0012501	BG086839	Mm.43871	Trim35	Tripartite motif-containing 35	2.1322	8.12e-05	1.78571	0.000341	1.68919	0.00447
UHNmcdna0014881	BG088654	Mm.120798	AU021063	expressed sequence AU021063	1.88679	7.39e-05	1.71527	0.00049	1.68634	0.0119
UHNmcdna0000929	BG063710	Mm.4618	Sp1	Trans-acting transcription factor 1	1.63934	0.000593	1.58228	0.0026	1.68634	0.00836
UHNmcdna0016788	BQ552434	Mm.213025	Acta2	Actin, alpha 2, smooth muscle, aorta	2.20751	4.97e-05	1.82149	0.000249	1.6835	0.00191
UHNmcdna0017406	BQ553614	Mm.466282	Calu	Calumenin	2.09205	3.05e-05	1.7452	0.000206	1.67224	0.00187
UHNmcdna0018463	BQ555676	Mm.474458	Ppp1r12a	Protein phosphatase 1, regulatory (inhibitor) subunit 12A	2.03252	0.000111	1.8797	0.000426	1.66945	0.00422
UHNmcdna0015757	BQ550226	Mm.156771	Rnf145	Ring finger protein 145	2.07469	3.77e-05	1.61812	0.0004	1.66945	0.00211
UHNmcdna0017637	BQ554068								1.66667	0.00573
UHNmcdna0011684	BG086176	Mm.210334	Mbtd1	Mbt domain containing 1			1.61031	0.00203	1.66389	0.0043
UHNmcdna0016665	BQ552239								1.66389	0.0108
UHNmcdna0014546					1.55521	8.4e-05			1.66113	0.00883
UHNmcdna0019525	BQ557788	Mm.400063		Transcribed locus	1.64474	0.000268	1.71233	0.000517	1.65837	0.00449
UHNmcdna0022634	BQ561631	Mm.368890	Dcun1d2	DCN1, defective in cullin neddylation 1, domain containing 2 (S. cerevisiae)	1.93424	7.84e-05	1.65289	0.000604	1.65289	0.00483
UHNmcdna0018735	BQ556189	Mm.268070	Cbx4	Chromobox homolog 4 (Drosophila Pc class)					1.65289	0.0074
UHNmcdna0017350	BQ553498	Mm.419537		Transcribed locus	1.84502	5.53e-05			1.65017	0.00443
UHNmcdna0010577					1.63132	0.000124			1.65017	0.0066
UHNmcdna0022086	BQ562818	Mm.23834	Ythdf3	YTH domain family 3	1.75747	6.17e-05	1.57978	0.0119	1.64474	0.00927
UHNmcdna0018284	AK141800	Mm.208286	Itch	Itchy, E3 ubiquitin protein ligase	2.20264	1.82e-05	1.83824	0.000389	1.63666	0.0143
UHNmcdna0015981	BQ550699						1.51057	0.0147	1.63666	0.0118
UHNmcdna0022594	BQ560046	Mm.458452		Transcribed locus, moderately similar to XP_001236646.1 PREDICTED: similar to Ppp1r10 protein, partial [Gallus gallus]	1.96464	5.27e-05			1.63666	0.015
UHNmcdna0008087	BG070240	Mm.358692	Bola2	BolA-like 2 (E. coli)	1.66945	0.00703			1.63399	0.0112
UHNmcdna0015358	BQ557611	Mm.29542	Zrsr1	Zinc finger (CCCH type), RNA binding motif and serine/arginine rich 1	1.64745	0.000731			1.63399	0.00337
UHNmcdna0003733	BG066179	Mm.157770	Cnn2	Calponin 2					1.63399	0.0119
UHNmcdna0003218	BG065721	Mm.287178	Prps1	Phosphoribosyl pyrophosphate synthetase 1			1.61031	0.0173	1.62338	0.00626
UHNmcdna0012141	AK141783	Mm.210489	Heatr5b	HEAT repeat containing 5B	1.8797	0.000331			1.62075	0.0141
UHNmcdna0015985	BQ550708	Mm.93759	Ccdc85a	Coiled-coil domain containing 85A	1.88679	0.000899			1.61551	0.00287
UHNmcdna0016266	BQ551290	Mm.372235	Snf8	SNF8, ESCRT-II complex subunit, homolog (S. cerevisiae)	1.61031	0.000562	1.72712	0.000241	1.6129	0.00403
UHNmcdna0015401	BQ562775	Mm.283410	Suz12	Suppressor of zeste 12 homolog (Drosophila)	1.96078	7.3e-05	1.81488	0.000187	1.61031	0.00574
UHNmcdna0011878	BG086336	Mm.21853	Pxmp2	Peroxisomal membrane protein 2	1.77936	9.5e-05			1.61031	0.00521
UHNmcdna0012797	BG074366	Mm.243085	Mgp	Matrix Gla protein	1.61551	0.000265			1.60772	0.00895
UHNmcdna0022261	BQ550999	Mm.153159	LOC100038887	Hypothetical protein LOC100038887	1.70648	0.000611	1.5748	0.000719	1.60256	0.00454
UHNmcdna0022655	BQ562947	Mm.39053	Ap2b1	Adaptor-related protein complex 2, beta 1 subunit	1.80505	1.86e-05			1.6	0.0134
UHNmcdna0005813	CK334598	Mm.24842	Antxr2	Anthrax toxin receptor 2	1.67504	0.000134			1.6	0.00306
UHNmcdna0018385	BQ555530	Mm.34210	Ctxn1	Cortexin 1	1.66667	0.00084			1.6	0.00744
UHNmcdna0016470	BQ551716	Mm.3947	St6galnac2	ST6 (alpha-N-acetyl-neuraminyl-2,3-beta-galactosyl-1,3)-N-acetylgalactosaminide alpha-2,6-sialyltransferase 2					1.59744	0.00903
UHNmcdna0013034	BG087200	Mm.337074	Myl6	Myosin, light polypeptide 6, alkali, smooth muscle and non-muscle	2.14133	0.000301			1.5949	0.00523
UHNmcdna0001237	CK334292	Mm.248337	Dnaja3	Vasorin	1.56006	0.00161			1.5949	0.00884
UHNmcdna0014403	CK335192	Mm.41651	Atpaf2	ATP synthase mitochondrial F1 complex assembly factor 2					1.59236	0.00868
UHNmcdna0012754	M97635	Mm.171615	Tcf12	Transcription factor 12	1.51976	0.00032			1.58983	0.00807
UHNmcdna0001689	BG077689	Mm.253564	Actn1	Actinin, alpha 1	1.72712	0.000477	1.8315	0.00169	1.5873	0.00529
UHNmcdna0022378	BQ553246	Mm.294641	4933407N01Rik	RIKEN cDNA 4933407N01 gene	1.68919	0.000182			1.58479	0.00758
UHNmcdna0013352	BG074842				1.62338	0.00261			1.58479	0.00272
UHNmcdna0014277	CK335169	Mm.1571	Cdh11	Cadherin 11	1.73611	7.94e-05	1.63666	0.00067	1.58228	0.0147
UHNmcdna0015519	BC020078	Mm.11223	Xdh	Xanthine dehydrogenase	1.82482	5.63e-05			1.58228	0.00411
UHNmcdna0012395	BG074033	Mm.388886	Fabp3	Fatty acid binding protein 3, muscle and heart					1.58228	0.0132
UHNmcdna0011387					1.5674	0.000188			1.57978	0.00989
UHNmcdna0015514	BQ553420	Mm.5021	Ddr1	Discoidin domain receptor family, member 1	1.86916	2.99e-05			1.57729	0.00792
UHNmcdna0017513	BQ553830	Mm.3272	Ramp1	Receptor (calcitonin) activity modifying protein 1	1.96078	3e-05	1.62075	0.00034	1.5748	0.0079
UHNmcdna0001619	CK334342	Mm.294769	Igf2bp1	Insulin-like growth factor 2 mRNA binding protein 1					1.5748	0.00589
UHNmcdna0018858	BQ556416	Mm.102574	Pctk1	PCTAIRE-motif protein kinase 1	1.5748	0.000116			1.57233	0.00826
UHNmcdna0009901					1.73611	0.000506	1.6129	0.000758	1.56986	0.0137
UHNmcdna0015494	BQ552220	Mm.256910	Usp10	Ubiquitin specific peptidase 10	1.52672	0.000399			1.5674	0.00507
UHNmcdna0015586	BQ557581	Mm.243024	Unc45a	Unc-45 homolog A (C. elegans)	1.74825	3.92e-05			1.56495	0.00696
UHNmcdna0022232	BQ550329	Mm.471658	2610030H06Rik	RIKEN cDNA 2610030H06 gene	1.9685	5.8e-05	1.5674	0.00052	1.5625	0.00672
UHNmcdna0016019	BQ550771	Mm.472728	Atg3	Autophagy-related 3 (yeast)					1.56006	0.00437
UHNmcdna0015970					1.80505	4.83e-05	1.5625	0.00101	1.55763	0.00512
UHNmcdna0019624	BQ557994	Mm.103413	Mul1	Mitochondrial ubiquitin ligase activator of NFKB 1	1.65837	0.000891			1.5528	0.00566
UHNmcdna0015748	BQ550209				1.55521	0.000203			1.5528	0.00659
UHNmcdna0017542	BQ553886	Mm.276826	Cfl2	Cofilin 2, muscle	1.55039	0.00301			1.5528	0.0105
UHNmcdna0014598	BG088428	Mm.276504	Nudcd2	NudC domain containing 2					1.5456	0.008
UHNmcdna0022549	BQ559186	Mm.248769	Yipf3	Yip1 domain family, member 3	1.76056	8.11e-05			1.54083	0.00411
UHNmcdna0015423	BQ550412	Mm.24446	1110018G07Rik	RIKEN cDNA 1110018G07 gene	1.69779	6.6e-05			1.54083	0.00617
UHNmcdna0008718	BG070922	Mm.27223	Ppp4r2	Protein phosphatase 4, regulatory subunit 2					1.53374	0.00704
UHNmcdna0022650	BQ562873	Mm.38249	Fem1c	Fem-1 homolog c (C.elegans)	1.80832	3.35e-05			1.53139	0.0153
UHNmcdna0001584	CK334337	Mm.29586	Basp1	brain abundant, membrane attached signal protein 1	1.70648	4.85e-05			1.53139	0.0085
UHNmcdna0013300	BG087429	Mm.19131	C3	Complement component 3	2.51889	2e-05	1.75439	0.000191	1.51745	0.0161
UHNmcdna0000876	BG063669	Mm.290027	Ncbp2	Nuclear cap binding protein subunit 2	1.81159	4.13e-05			1.51745	0.00433
UHNmcdna0020547	BQ559762	Mm.8763	Hexim1	Hexamethylene bis-acetamide inducible 1	1.58479	0.000995			1.51745	0.00771
UHNmcdna0017302					1.91571	4.5e-05	1.57978	0.000427	1.51515	0.00541
UHNmcdna0018311	BQ555383	Mm.234923	Pacs1	Phosphofurin acidic cluster sorting protein 1					-1.503	0.0265
UHNmcdna0022194	BQ563044	Mm.389	Il7r	Interleukin 7 receptor	-6.239	0.00625			-1.504	0.00603
UHNmcdna0008378	BG070519	Mm.101591	Cd55	CD55 antigen	-2.446	0.00104			-1.506	0.00568
UHNmcdna0010476	BG072398	Mm.24684	Fosl2	Fos-like antigen 2					-1.506	0.0221
UHNmcdna0021359	BQ561359	Mm.217203		Transcribed locus, moderately similar to NP_077784.1 phosphatidylinositol glycan anchor biosynthesis, class X [Mus musculus]					-1.508	0.00591
UHNmcdna0018208	BQ555175	Mm.207432	Atp1a2	ATPase, Na+/K+ transporting, alpha 2 polypeptide					-1.509	0.000162
UHNmcdna0002544	BG065109	Mm.33764	Ivns1abp	Influenza virus NS1A binding protein					-1.51	0.00183
UHNmcdna0016679	BQ552270	Mm.7491	Nmi	N-myc (and STAT) interactor					-1.51	0.00316
UHNmcdna0011967	BG086400	Mm.260618	Txn1	Thioredoxin 1					-1.511	0.00023
UHNmcdna0014051	BG087992	Mm.267473	Phf20l1	PHD finger protein 20-like 1					-1.512	0.0056
UHNmcdna0008490	BG070627	Mm.28278	Cav1	Caveolin, caveolae protein 1					-1.513	0.00707
UHNmcdna0011676	BG073436	Mm.238973	Atp5b	ATP synthase, H+ transporting mitochondrial F1 complex, beta subunit			-1.57	1.84e-05	-1.514	0.000339
UHNmcdna0021167	BQ560986	Mm.264016	5730596K20Rik	RIKEN cDNA 5730596K20 gene			-1.683	0.000125	-1.514	0.0109
UHNmcdna0017917	BQ554597	Mm.10117	Xirp1	Xin actin-binding repeat containing 1					-1.514	0.0102
UHNmcdna0011548	BG073318	Mm.21848	Bzw1	Basic leucine zipper and W2 domains 1					-1.515	0.000609
UHNmcdna0022416	BQ554665	Mm.326349	Igl-V1	Similar to Ig lambda-1 chain C region			-1.84	3.27e-05	-1.516	9.33e-05
UHNmcdna0020351	BQ559398	Mm.280038	S100a11	S100 calcium binding protein A11 (calgizzarin)					-1.52	0.00216
UHNmcdna0015506	BQ552741	Mm.458519	5830443L24Rik	RIKEN cDNA 5830443L24 gene					-1.523	3.75e-05
UHNmcdna0022363	BQ552758	Mm.45740	Gbp6	Guanylate binding protein 6					-1.524	0.0158
UHNmcdna0002930	BG065467	Mm.28536	Dpy30	Dpy-30 homolog (C. elegans)					-1.526	0.0218
UHNmcdna0011933	BG086377	Mm.16660	P4hb	Prolyl 4-hydroxylase, beta polypeptide					-1.529	0.000618
UHNmcdna0012513	BG074137	Mm.236004	Vps4a	Vacuolar protein sorting 4a (yeast)					-1.529	0.0149
UHNmcdna0022477	BQ556987	Mm.27383	Ints4	Integrator complex subunit 4					-1.53	0.0209
UHNmcdna0008873	BG070981	Mm.28683	Tfrc	Transferrin receptor					-1.531	0.0151
UHNmcdna0014702	BG088518								-1.535	0.01
UHNmcdna0018348	BQ555455	Mm.211963	Vps13a	Vacuolar protein sorting 13A (yeast)	-1.691	2.01e-05			-1.539	0.0163
UHNmcdna0013147	BG074672								-1.54	0.019
UHNmcdna0017147	BQ553120	Mm.549	Ifngr1	Interferon gamma receptor 1			-1.836	0.00109	-1.541	0.00773
UHNmcdna0014653	BG075938	Mm.158231	Sdha	Succinate dehydrogenase complex, subunit A, flavoprotein (Fp)			-1.685	1.89e-05	-1.542	0.000399
UHNmcdna0018001	BQ554745	Mm.290488	Tmem77	Transmembrane protein 77					-1.542	0.000592
UHNmcdna0022205	BQ563065	Mm.22216	Tsc22d3	TSC22 domain family 3					-1.542	0.000311
UHNmcdna0011868	BG073601	Mm.2785	Dbi	Diazepam binding inhibitor			-1.807	0.000224	-1.547	0.0127
UHNmcdna0014242	BG075608	Mm.4222	Tpi1	Triosephosphate isomerase 1			-2.242	0.00106	-1.547	0.00303
UHNmcdna0001125	BG063778	Mm.7524	Dag1	Dystroglycan 1					-1.548	0.00279
UHNmcdna0016855	BQ552566	Mm.227983	Vta1	Vps20-associated 1 homolog (S. cerevisiae)					-1.549	0.00195
UHNmcdna0001984	BG077841	Mm.13823	Dph2	DPH2 homolog (S. cerevisiae)			-1.518	0.00751	-1.55	0.00345
UHNmcdna0018730	BQ556180	Mm.358704	Lrrc40	Leucine rich repeat containing 40					-1.553	0.00869
UHNmcdna0001369	BG064074	Mm.17	Bcap31	B-cell receptor-associated protein 31					-1.557	0.00366
UHNmcdna0021136	BQ560926	Mm.205224	Nbeal1	Neurobeachin like 1					-1.557	0.00099
UHNmcdna0011949	BG086389	Mm.180337	St13	Suppression of tumorigenicity 13					-1.559	0.00224
UHNmcdna0000340	BG076679	Mm.33764	Ivns1abp	Influenza virus NS1A binding protein			-1.935	0.0132	-1.561	0.000473
UHNmcdna0004429	BG066801								-1.562	0.00664
UHNmcdna0020818	BQ560302	Mm.274314	Qser1	Glutamine and serine rich 1					-1.562	0.0111
UHNmcdna0001796	BG077777	Mm.331640	Rod1	ROD1 regulator of differentiation 1 (S. pombe)	-2.408	0.000506			-1.563	0.0107
UHNmcdna0017055	BQ552946	Mm.439718	Gbp3	Guanylate binding protein 3					-1.563	0.00643
UHNmcdna0009476	BG071497	Mm.142822	Ewsr1	Ewing sarcoma breakpoint region 1	-1.693	3.51e-05	-1.654	3.12e-07	-1.564	0.000228
UHNmcdna0004969	BG067290	Mm.441419	Mdm4	Transformed mouse 3T3 cell double minute 4					-1.566	0.0214
UHNmcdna0007165	BG069442	Mm.38951	Sucla2	Succinate-Coenzyme A ligase, ADP-forming, beta subunit					-1.567	0.00279
UHNmcdna0013544	BG075002	Mm.334206	Uqcrc2	Ubiquinol cytochrome c reductase core protein 2			-1.507	0.000191	-1.569	0.00797
UHNmcdna0008216	BG070362								-1.57	0.0241
UHNmcdna0013025	BG074562	Mm.475628	Ghitm	Growth hormone inducible transmembrane protein			-1.56	0.0101	-1.577	0.00126
UHNmcdna0013052	BG087216	Mm.268475	Ccpg1	Cell cycle progression 1					-1.579	0.00127
UHNmcdna0018159	BQ555063	Mm.394082	E130314K07Rik	RIKEN cDNA E130314K07 gene					-1.583	0.0118
UHNmcdna0004074	BG066472								-1.585	0.0272
UHNmcdna0022218	BQ563090	Mm.102470	5730557B15Rik	RIKEN cDNA 5730557B15 gene	-6.166	0.00482	-1.589	0.00137	-1.587	0.00783
UHNmcdna0017227	BQ553272	Mm.132634	Rreb1	Ras responsive element binding protein 1					-1.588	0.00487
UHNmcdna0011511	BG073286	Mm.288282	Alcam	Activated leukocyte cell adhesion molecule					-1.59	0.0162
UHNmcdna0019795	BQ558309	Mm.4040	Myo6	Myosin VI	-2.757	0.00504	-1.85	0.00319	-1.591	0.00192
UHNmcdna0005621	BG067903	Mm.212703	Mdh1	Malate dehydrogenase 1, NAD (soluble)			-1.512	0.00254	-1.592	0.00236
UHNmcdna0009946	BG071911	Mm.2445	Acadl	Acyl-Coenzyme A dehydrogenase, long-chain			-1.517	0.00496	-1.592	0.000104
UHNmcdna0012340	BG086698	Mm.439893	Btbd1	BTB (POZ) domain containing 1					-1.595	0.00921
UHNmcdna0004052	BG066452	Mm.290070	Trappc6b	Trafficking protein particle complex 6B					-1.596	0.000215
UHNmcdna0007829	BG082932								-1.597	0.0289
UHNmcdna0016179	BQ551106	Mm.34319	Ywhab	Tyrosine 3-monooxygenase/tryptophan 5-monooxygenase activation protein, beta polypeptide					-1.599	1.28e-05
UHNmcdna0021179	BQ561008	Mm.263639	Stam2	Signal transducing adaptor molecule (SH3 domain and ITAM motif) 2	-1.503	0.00021			-1.6	0.000577
UHNmcdna0004900	BG067227	Mm.212703	Mdh1	Malate dehydrogenase 1, NAD (soluble)					-1.601	0.0157
UHNmcdna0004122	BG066518								-1.602	0.00593
UHNmcdna0000845	BG063643	Mm.28023	Mtch2	Mitochondrial carrier homolog 2 (C. elegans)			-1.713	0.000205	-1.604	0.000913
UHNmcdna0011879	BG073688	Mm.328305	6530401D17Rik	RIKEN cDNA 2900062L11 gene			-1.817	0.000425	-1.606	0.000509
UHNmcdna0020934	BQ560519								-1.608	0.0018
UHNmcdna0014632	BG075919	Mm.289934	Chd8	Chromodomain helicase DNA binding protein 8			-1.514	1.44e-05	-1.613	3.7e-05
UHNmcdna0004660	BG067004	Mm.313866	Gata3	GATA binding protein 3					-1.619	0.00538
UHNmcdna0002333	BG064914	Mm.212703	Mdh1	Malate dehydrogenase 1, NAD (soluble)			-2.007	2.32e-05	-1.62	0.00425
UHNmcdna0011688	BG073448	Mm.379011	Scp2	Sterol carrier protein 2, liver			-1.801	6.57e-05	-1.623	0.00257
UHNmcdna0007070	BG069273	Mm.239416	Atp11b	ATPase, class VI, type 11B					-1.626	0.00508
UHNmcdna0020135	AK035851								-1.63	0.0105
UHNmcdna0016944	BQ552712	Mm.28796	5730446C15Rik	RIKEN cDNA 5730446C15 gene					-1.631	0.00537
UHNmcdna0009142	CK334697								-1.634	0.00593
UHNmcdna0012375	BG086728	Mm.260164	Hadh	Hydroxyacyl-Coenzyme A dehydrogenase			-2.102	0.00257	-1.64	0.00954
UHNmcdna0005690	BG067965	Mm.14816	Cept1	Choline/ethanolaminephosphotransferase 1					-1.645	0.000785
UHNmcdna0017049	BQ552933	Mm.397314	Ube2b	Ubiquitin-conjugating enzyme E2B, RAD6 homology (S. cerevisiae)					-1.646	0.0207
UHNmcdna0021191	BQ561030	Mm.292547	Ptgs2	Prostaglandin-endoperoxide synthase 2	-1.534	1.54e-05			-1.653	1.35e-05
UHNmcdna0007549	BG069739	Mm.61526	Hmgcs1	3-hydroxy-3-methylglutaryl-Coenzyme A synthase 1					-1.654	0.00035
UHNmcdna0015398	BQ562421	Mm.1192	Igj	Immunoglobulin joining chain	-1.795	8.1e-05	-1.98	9.71e-07	-1.658	6.84e-05
UHNmcdna0007709	BG082833	Mm.214765	1500003O03Rik	RIKEN cDNA 1500003O03 gene					-1.661	0.0154
UHNmcdna0011113	BG085721	Mm.2565	Nup62	Nucleoporin 62	-1.786	1.84e-07	-1.572	0.000221	-1.663	0.00124
UHNmcdna0002723	BG065283	Mm.3118	Actr1a	ARP1 actin-related protein 1 homolog A (yeast)					-1.663	0.0191
UHNmcdna0011729	BG086215	Mm.19806	Hdac2	Histone deacetylase 2					-1.663	0.0115
UHNmcdna0012328	BG086689	Mm.29852	Rnasek	Ribonuclease, RNase K					-1.668	0.00156
UHNmcdna0022501	BQ557676	Mm.208286	Itch	Itchy, E3 ubiquitin protein ligase	-1.722	0.00352			-1.67	0.0146
UHNmcdna0021779	BQ562200	Mm.451094		Transcribed locus					-1.672	0.0182
UHNmcdna0011141	BG072963	Mm.181430	Dync1h1	Dynein cytoplasmic 1 heavy chain 1	-2.425	0.00305			-1.673	0.0142
UHNmcdna0005918	AK144853		ND4L	NADH dehydrogenase subunit 4L					-1.673	0.0186
UHNmcdna0021216	NM_010620	Mm.278920	Kif15	Kinesin family member 15					-1.673	0.0221
UHNmcdna0015652	BQ562330								-1.674	0.0195
UHNmcdna0017377	BQ553547	Mm.30088	Clpx	Caseinolytic peptidase X (E.coli)					-1.674	0.0148
UHNmcdna0002356	BG064933	Mm.4691	Nid1	Nidogen 1					-1.677	0.00372
UHNmcdna0011608	BG073374								-1.678	0.00963
UHNmcdna0010110	BG072061	Mm.254629	Gnai1	Guanine nucleotide binding protein (G protein), alpha inhibiting 1			-2.001	0.000896	-1.682	0.00151
UHNmcdna0008987	BG083950	Mm.288726	Lmtk2	Lemur tyrosine kinase 2					-1.69	0.00879
UHNmcdna0007599	BG069786	Mm.34319	Ywhab	Tyrosine 3-monooxygenase/tryptophan 5-monooxygenase activation protein, beta polypeptide					-1.694	0.00752
UHNmcdna0022485	BQ557121	Mm.205224	Nbeal1	Neurobeachin like 1					-1.697	0.0116
UHNmcdna0011689	BG073449	Mm.379011	Scp2	Sterol carrier protein 2, liver			-1.613	0.000191	-1.698	0.000237
UHNmcdna0008844	BG070865	Mm.255044	Pank3	Pantothenate kinase 3	-1.899	5.86e-06	-2.322	5.04e-06	-1.7	0.00351
UHNmcdna0013650	BG075086								-1.704	0.00534
UHNmcdna0003842	BG079485	Mm.248778	Ndufa10	NADH dehydrogenase (ubiquinone) 1 alpha subcomplex 10			-1.5	0.005	-1.708	0.0168
UHNmcdna0014348	NM_198037	Mm.151962	Cachd1	Cache domain containing 1					-1.708	0.0136
UHNmcdna0017555	BQ553911	Mm.22418	Pex5	Peroxisome biogenesis factor 5					-1.708	0.024
UHNmcdna0014681	BG075962	Mm.28883	Peci	RIKEN cDNA 1810022C23 gene					-1.709	0.0162
UHNmcdna0017867	BQ554525	Mm.274810	Hrasls3	HRAS like suppressor 3			-1.966	6.88e-05	-1.713	0.000932
UHNmcdna0020412	BQ559504	Mm.413421		Transcribed locus					-1.715	0.0193
UHNmcdna0015887	BQ550494	Mm.166944	Atp2b1	ATPase, Ca++ transporting, plasma membrane 1					-1.716	0.0208
UHNmcdna0010819	BG072678	Mm.1912	Cdkn2c	Cyclin-dependent kinase inhibitor 2C (p18, inhibits CDK4)			-2.524	0.00171	-1.722	0.00165
UHNmcdna0000346	BG063223	Mm.371585	Suclg2	Succinate-Coenzyme A ligase, GDP-forming, beta subunit					-1.737	0.00587
UHNmcdna0002431	BG065001	Mm.270091	Mettl2	Methyltransferase like 2					-1.739	0.0141
UHNmcdna0013075	BG074607	Mm.291826	Adipor2	Adiponectin receptor 2			-1.846	0.00026	-1.745	0.00147
UHNmcdna0002154	BG064745	Mm.316355		Transcribed locus, strongly similar to NP_032854.2 phosphoglycerate kinase 1 [Mus musculus]					-1.748	0.0142
UHNmcdna0021580	BQ561795	Mm.295062	Btaf1	BTAF1 RNA polymerase II, B-TFIID transcription factor-associated, (Mot1 homolog, S. cerevisiae)	-3.405	0.00882			-1.749	0.0043
UHNmcdna0022204	BQ563063	Mm.277406	Stat1	Signal transducer and activator of transcription 1	-3.873	0.00123			-1.754	0.00069
UHNmcdna0017881	BQ554552								-1.762	0.026
UHNmcdna0008553	BG070689	Mm.410206	Nudt19	Nudix (nucleoside diphosphate linked moiety X)-type motif 19					-1.765	0.0135
UHNmcdna0005222	BG067523	Mm.218862	Aldob	Aldolase B, fructose-bisphosphate	-1.555	0.000352	-1.804	0.0047	-1.766	0.000825
UHNmcdna0008141	BG070291	Mm.426290	Ccdc90a	Coiled-coil domain containing 90A					-1.767	0.0185
UHNmcdna0013400	BG074884	Mm.10600	Glud1	Glutamate dehydrogenase 1					-1.768	2.74e-05
UHNmcdna0003514	BG065981	Mm.268027	2900064A13Rik	RIKEN cDNA 2900064A13 gene					-1.769	0.00926
UHNmcdna0007427	BG069620								-1.769	0.016
UHNmcdna0006195	CK334615	Mm.9925	Idh1	Isocitrate dehydrogenase 1 (NADP+), soluble			-1.688	0.0011	-1.781	0.00189
UHNmcdna0014836	BG076088	Mm.29842	Ndufv1	NADH dehydrogenase (ubiquinone) flavoprotein 1					-1.795	0.00542
UHNmcdna0004781	BG067114	Mm.4676	Slc7a2	Solute carrier family 7 (cationic amino acid transporter, y+ system), member 2					-1.797	0.00745
UHNmcdna0004636	BG066982	Mm.25259	Npr3	Natriuretic peptide receptor 3	-1.686	0.0011	-2.252	0.00439	-1.798	0.0172
UHNmcdna0002143	BG064735	Mm.186185	Prdx6	Peroxiredoxin 6			-1.609	3.28e-05	-1.8	4.66e-05
UHNmcdna0008137	BG070287	Mm.342177	Igh-6	Immunoglobulin heavy chain complex			-1.845	9.22e-07	-1.801	0.00126
UHNmcdna0003835	AK052657	Mm.274810	Hrasls3	HRAS like suppressor 3			-1.954	0.000146	-1.806	0.000703
UHNmcdna0017729	BQ554246								-1.807	0.0105
UHNmcdna0005637	BG067918	Mm.392646	Btg2	B-cell translocation gene 2, anti-proliferative					-1.808	0.0107
UHNmcdna0019854	BQ558426	Mm.309250	Vps13b	Vacuolar protein sorting 13B (yeast)	-1.712	1.39e-06			-1.81	0.00121
UHNmcdna0020476	BQ559621	Mm.36817	Me2	Malic enzyme 2, NAD(+)-dependent, mitochondrial	-1.875	8.18e-08	-1.915	1.79e-06	-1.818	4.42e-06
UHNmcdna0019195	BQ557138	Mm.261842	4931406C07Rik	RIKEN cDNA 4931406C07 gene			-1.544	2.18e-05	-1.82	0.00241
UHNmcdna0000760	BG076933	Mm.124328	Sp3	Trans-acting transcription factor 3					-1.823	0.0149
UHNmcdna0003340	BG065831	Mm.69751	Pepd	Peptidase D			-1.798	0.000571	-1.826	0.00395
UHNmcdna0002607	BG078462	Mm.658	EG433923	Predicted gene, EG433923			-1.633	1.89e-07	-1.829	0.000313
UHNmcdna0021125	BQ560904	Mm.27199	Cbara1	Calcium binding atopy-related autoantigen 1	-1.853	0.0136			-1.83	0.00877
UHNmcdna0010173	NM_183152	Mm.17613	6330514A18Rik	RIKEN cDNA 6330514A18 gene	-1.692	5.93e-05			-1.831	0.0108
UHNmcdna0003361	BG079120								-1.841	0.0156
UHNmcdna0003387	BG065872	Mm.16533	Polr2a	Polymerase (RNA) II (DNA directed) polypeptide A	-1.528	0.000164			-1.842	0.00417
UHNmcdna0017230	BQ553277	Mm.182574	Isoc1	Isochorismatase domain containing 1					-1.853	0.0146
UHNmcdna0002523	BG078381	Mm.40	Cops3	COP9 (constitutive photomorphogenic) homolog, subunit 3 (Arabidopsis thaliana)					-1.86	0.0151
UHNmcdna0017136	BQ553100	Mm.681	Cd93	CD93 antigen	-1.682	3.16e-07	-1.624	1.31e-06	-1.868	1.46e-06
UHNmcdna0018598	BQ555923	Mm.157119	Sort1	Sortilin 1			-1.904	0.00914	-1.87	0.00424
UHNmcdna0008618	BG083663	Mm.277713	Csde1	Cold shock domain containing E1, RNA binding					-1.872	0.0141
UHNmcdna0022043	BQ562735								-1.883	0.0189
UHNmcdna0021964	BQ562586								-1.891	0.00659
UHNmcdna0017745	BQ554281	Mm.86755	Fzd4	Frizzled homolog 4 (Drosophila)			-1.643	0.00119	-1.894	0.000165
UHNmcdna0009931	BG071897	Mm.388886	Fabp3	Fatty acid binding protein 3, muscle and heart			-2.173	4.02e-06	-1.899	0.0113
UHNmcdna0021283	BQ561210	Mm.37950	Fbxo25	F-box protein 25			-3.631	0.00483	-1.908	0.00252
UHNmcdna0004003	BG079620	Mm.282800	Sncg	Synuclein, gamma					-1.912	1.88e-05
UHNmcdna0010974	BG072812	Mm.3986	Ghr	Growth hormone receptor			-1.894	0.00126	-1.914	0.00148
UHNmcdna0008898	BG071003	Mm.25594	Prkar2b	Protein kinase, cAMP dependent regulatory, type II beta			-3.157	0.000926	-1.919	0.000222
UHNmcdna0005812	BG068078	Mm.241056	Cdo1	Cysteine dioxygenase 1, cytosolic			-2.425	3.29e-05	-1.927	0.00373
UHNmcdna0012678	BG074268	Mm.37199	Gstm1	Glutathione S-transferase, mu 1					-1.939	0.0166
UHNmcdna0008097	AK080266	Mm.289934	Chd8	Chromodomain helicase DNA binding protein 8					-1.94	0.016
UHNmcdna0008607	AK147733	Mm.228314		Transcribed locus					-1.944	0.0128
UHNmcdna0017565	BQ553929	Mm.27406	Chchd7	Coiled-coil-helix-coiled-coil-helix domain containing 7					-1.947	0.00103
UHNmcdna0011403	BG073186	Mm.374437	Ptp4a1	Protein tyrosine phosphatase 4a1			-1.682	0.00328	-1.955	0.000108
UHNmcdna0022225	BQ563103	Mm.277792	Col1a2	Collagen, type I, alpha 2					-1.957	0.0166
UHNmcdna0001357	BG064062	Mm.4325	Klf4	Kruppel-like factor 4 (gut)			-1.796	0.00257	-1.959	0.00809
UHNmcdna0008785	BG070817	Mm.181973	Acbd5	Acyl-Coenzyme A binding domain containing 5					-1.968	0.014
UHNmcdna0008865	BG083888								-1.969	0.00429
UHNmcdna0018750	BQ556216	Mm.184021	Ptprd	Protein tyrosine phosphatase, receptor type, D					-1.983	0.00879
UHNmcdna0022188	BQ563032	Mm.423531	Nrp1	neuropilin 1					-1.987	0.0141
UHNmcdna0019752	BQ558230	Mm.441702	Plscr1	Phospholipid scramblase 1			-2.132	0.00012	-1.99	4.35e-06
UHNmcdna0022067	BQ562783	Mm.74711	Nrip1	Nuclear receptor interacting protein 1			-1.683	0.00209	-1.992	0.000673
UHNmcdna0014144	BG088070								-1.996	0.0113
UHNmcdna0008986	BG071087	Mm.30119	Sc4mol	Sterol-C4-methyl oxidase-like					-1.998	0.0161
UHNmcdna0011259	BG073064	Mm.204969	Spna2	Spectrin alpha 2					-1.999	0.0116
UHNmcdna0007372	BG069567	Mm.26564	Osbpl11	Oxysterol binding protein-like 11	-1.547	0.01			-2	0.00246
UHNmcdna0011443	BG085962	Mm.21109	Gsn	Gelsolin			-2.627	8.81e-07	-2.007	0.000102
UHNmcdna0017085	BQ553002	Mm.28319	Psd4	Pleckstrin and Sec7 domain containing 4					-2.011	0.0195
UHNmcdna0017778	BQ554346	Mm.37214	Trf	Transferrin					-2.013	0.005
UHNmcdna0012027	BG073630	Mm.238343	Anxa2	Annexin A2			-1.793	0.000461	-2.017	1.28e-05
UHNmcdna0021335	BQ561314	Mm.212742	St3gal6	ST3 beta-galactoside alpha-2,3-sialyltransferase 6					-2.038	0.000883
UHNmcdna0016732	BQ552337	Mm.1237	Pmp22	Peripheral myelin protein			-2.443	5.84e-06	-2.05	0.000671
UHNmcdna0018109	BQ554964	Mm.597	Pafah1b3	Platelet-activating factor acetylhydrolase, isoform 1b, alpha1 subunit					-2.052	0.0072
UHNmcdna0021211	BQ561067	Mm.2036	Ifit2	Interferon-induced protein with tetratricopeptide repeats 2					-2.052	0.00518
UHNmcdna0009897	BG071867	Mm.354677	AW112037	expressed sequence AW112037					-2.058	0.00413
UHNmcdna0007383	BG069578	Mm.2103	Ccng1	Cyclin G1					-2.071	0.0149
UHNmcdna0021286	BQ561214	Mm.396075	Cav2	Caveolin 2	-2.246	0.000956	-2.909	3.69e-05	-2.077	0.000977
UHNmcdna0022010	BQ562577	Mm.430730	Pde3b	Phosphodiesterase 3B, cGMP-inhibited					-2.088	1.65e-05
UHNmcdna0001971	BG077832	Mm.16769	Tegt	Testis enhanced gene transcript			-1.65	0.00723	-2.095	0.000236
UHNmcdna0020960	BQ560573	Mm.390058	Wwp2	WW domain containing E3 ubiquitin protein ligase 2					-2.116	0.0141
UHNmcdna0017425	BQ553660	Mm.465725		Transcribed locus			-1.891	7.13e-05	-2.12	0.000167
UHNmcdna0015315	BQ553568	Mm.412319	Sgpl1	Sphingosine phosphate lyase 1					-2.139	0.00121
UHNmcdna0012074	BG073673	Mm.289387	Derl1	Der1-like domain family, member 1			-1.5	0.0039	-2.146	0.0133
UHNmcdna0017661	BQ554118	Mm.582	Fabp4	Fatty acid binding protein 4, adipocyte			-1.865	8.41e-05	-2.152	0.000424
UHNmcdna0017505	BQ553811	Mm.257157	Tmem39b	Transmembrane protein 39b					-2.152	0.0081
UHNmcdna0010250	BG072184	Mm.214746	Fbxl3	F-box and leucine-rich repeat protein 3					-2.161	0.0115
UHNmcdna0017235	BQ553288	Mm.239041	Dusp1	Dual specificity phosphatase 1					-2.167	0.00706
UHNmcdna0010432	BG085192	Mm.3798	Fah	Fumarylacetoacetate hydrolase					-2.188	0.00726
UHNmcdna0019047	BQ556799	Mm.266867	Pck1	Phosphoenolpyruvate carboxykinase 1, cytosolic	-1.501	0.000813	-1.877	3.86e-08	-2.202	1.19e-07
UHNmcdna0012791	BG074360	Mm.41274	Nphp3	Nephronophthisis 3 (adolescent)	-1.576	7.07e-05	-2.452	0.000345	-2.205	5.31e-05
UHNmcdna0012735	BG074317	Mm.149438	Mtus1	Mitochondrial tumor suppressor 1					-2.21	0.00165
UHNmcdna0013255	BG087392	Mm.296158	Stt3b	STT3, subunit of the oligosaccharyltransferase complex, homolog B (S. cerevisiae)					-2.221	0.000427
UHNmcdna0013240	BG074754	Mm.210323	Acsl1	Acyl-CoA synthetase long-chain family member 1			-2.2	9.62e-06	-2.224	0.000687
UHNmcdna0021095	BQ560846	Mm.292082	Aim1	Absent in melanoma 1					-2.224	0.0107
UHNmcdna0009174	BG084121	Mm.6891	S100g	S100 calcium binding protein G					-2.232	0.00311
UHNmcdna0011768	BG073517	Mm.218637	Cd2ap	CD2-associated protein					-2.237	0.0108
UHNmcdna0019675	BQ558089								-2.241	0.00723
UHNmcdna0008190	BG083259	Mm.255044	Pank3	Pantothenate kinase 3	-1.833	0.00019	-2.053	2e-05	-2.249	0.00353
UHNmcdna0019709	BQ558153	Mm.309053	2610207I05Rik	RIKEN cDNA 2610207I05 gene	-1.689	0.00568			-2.256	0.0133
UHNmcdna0017819	BQ554422	Mm.263514	Art3	ADP-ribosyltransferase 3			-2.133	8.95e-06	-2.281	0.00153
UHNmcdna0018887	BQ556470	Mm.1193	Enpep	Glutamyl aminopeptidase	-1.832	0.000103	-3.607	1.73e-06	-2.291	0.00257
UHNmcdna0012291	BG086658	Mm.27957	Wapal	Wings apart-like homolog (Drosophila)	-2.19	0.00757			-2.292	0.0118
UHNmcdna0000777	BG063583	Mm.457995	Slc20a1	Solute carrier family 20, member 1					-2.3	0.00591
UHNmcdna0017660	BQ554117	Mm.18628	Cd36	CD36 antigen			-1.968	2.99e-05	-2.331	4.85e-05
UHNmcdna0018875	BQ556446	Mm.96997	2010110P09Rik	RIKEN cDNA 2010110P09 gene			-1.889	0.000314	-2.332	0.00256
UHNmcdna0010156	BG072100	Mm.259916	Chdh	Choline dehydrogenase					-2.346	0.00973
UHNmcdna0004245	BC029165	Mm.234544	Usp24	Ubiquitin specific peptidase 24					-2.348	0.00642
UHNmcdna0009274	BG084197	Mm.227983	Vta1	Vps20-associated 1 homolog (S. cerevisiae)					-2.353	0.0144
UHNmcdna0010606	BG072503	Mm.292803	Ces3	Carboxylesterase 3	-1.507	0.00278	-2.344	4.33e-06	-2.379	0.000141
UHNmcdna0021011	BQ560675	Mm.475796	S3-12	Plasma membrane associated protein, S3-12			-2.263	0.00267	-2.431	0.00611
UHNmcdna0012723	BG074308	Mm.382207	AW552889	expressed sequence AW552889					-2.434	0.0108
UHNmcdna0004663	BG067007	Mm.279195	Idh3a	Isocitrate dehydrogenase 3 (NAD+) alpha			-1.797	0.000908	-2.439	0.0116
UHNmcdna0005913	BG068173	Mm.374437	Ptp4a1	Protein tyrosine phosphatase 4a1	-1.591	4.51e-05	-1.84	0.000123	-2.45	0.00103
UHNmcdna0003585	BG066047	Mm.27703	Prpsap2	Phosphoribosyl pyrophosphate synthetase-associated protein 2					-2.458	0.00283
UHNmcdna0016859	BQ552574	Mm.15295	Ephx2	Epoxide hydrolase 2, cytoplasmic			-2.147	5.67e-05	-2.461	2.84e-06
UHNmcdna0018581	BQ555895								-2.483	0.00532
UHNmcdna0022394	BQ553833	Mm.28514	Adhfe1	Alcohol dehydrogenase, iron containing, 1			-2.55	0.000723	-2.502	0.000221
UHNmcdna0017105	BQ553039	Mm.292056	Acsl5	Acyl-CoA synthetase long-chain family member 5			-1.584	0.00063	-2.513	0.000787
UHNmcdna0008624	BG083669	Mm.173300		Transcribed locus					-2.513	0.00798
UHNmcdna0004453	BG079988	Mm.252145	Ckmt1	Creatine kinase, mitochondrial 1, ubiquitous			-1.582	0.0108	-2.538	0.000481
UHNmcdna0001644	BG064308	Mm.356689	Acox1	Acyl-Coenzyme A oxidase 1, palmitoyl			-3.373	0.000847	-2.563	0.0156
UHNmcdna0001486	BG064176				-1.726	0.00268	-2.78	0.000793	-2.603	0.000228
UHNmcdna0005230	BG067531				-3.626	0.000566			-2.612	0.00546
UHNmcdna0003823	BG079480	Mm.280231	Anxa7	Annexin A7			-2.034	0.000791	-2.637	0.00238
UHNmcdna0017056	BQ552948	Mm.29181	Dera	2-deoxyribose-5-phosphate aldolase homolog (C. elegans)					-2.665	0.0119
UHNmcdna0002805	BG078641	Mm.21108	Maoa	Monoamine oxidase A	-1.764	2.58e-07	-1.942	1.94e-06	-2.693	0.000948
UHNmcdna0017058	BQ552951	Mm.193925	Gna13	Guanine nucleotide binding protein, alpha 13	-2.831	0.0013			-2.732	0.00132
UHNmcdna0016885	BQ552613	Mm.23047	Tmcc3	Transmembrane and coiled coil domains 3					-2.741	0.00153
UHNmcdna0007149	BG082366	Mm.8149	Mak	Male germ cell-associated kinase	-1.741	1.07e-05	-1.791	0.0108	-2.789	0.000545
UHNmcdna0012991	BG074532	Mm.378890	Bnip3	BCL2/adenovirus E1B interacting protein 1, NIP3			-1.568	0.00775	-2.799	0.0025
UHNmcdna0019499	BQ557722	Mm.131135	Epb4.1l3	Erythrocyte protein band 4.1-like 3	-1.937	4.6e-07	-1.639	0.000732	-2.816	5.57e-05
UHNmcdna0014665	BG088498	Mm.3303	Fcgrt	Fc receptor, IgG, alpha chain transporter					-2.824	0.00239
UHNmcdna0019202	BQ557154	Mm.127058	Stard4	StAR-related lipid transfer (START) domain containing 4	-2.856	0.00064	-3.319	0.00187	-2.834	0.000185
UHNmcdna0014647	NM_010497	Mm.9925	Idh1	Isocitrate dehydrogenase 1 (NADP+), soluble			-2.524	9.91e-05	-2.864	8.05e-05
UHNmcdna0010188	BG072129	Mm.431947	Ovgp1	Oviductal glycoprotein 1	-4.397	4.01e-05	-4.562	0.00115	-2.976	0.00165
UHNmcdna0018151	BQ555047	Mm.401177		Transcribed locus	-3.247	9.87e-05			-3.024	0.00135
UHNmcdna0017893	BQ554570	Mm.347964	Fahd1	Fumarylacetoacetate hydrolase domain containing 1					-3.057	0.00722
UHNmcdna0022176	BQ563007	Mm.25181	Zcchc11	Zinc finger, CCHC domain containing 11					-3.135	0.00848
UHNmcdna0017380	BQ553551	Mm.26690	Dolk	Dolichol kinase					-3.143	0.00165
UHNmcdna0021371	BQ561383	Mm.4646	Krt13	Keratin 13					-3.175	0.00373
UHNmcdna0018800	BQ556305	Mm.233903	Nnat	Neuronatin	-1.739	6.56e-06	-2.035	1.66e-05	-3.208	7.9e-08
UHNmcdna0007842	BG070089	Mm.472687	Tacstd1	Tumor-associated calcium signal transducer 1	-3.174	2.12e-07	-3.71	7.05e-05	-3.473	0.0046
UHNmcdna0017576	BQ553951	Mm.29098	Galm	Galactose mutarotase	-2.978	0.000363			-3.55	0.000185
UHNmcdna0000583	BG063416	Mm.1514	Lpl	Lipoprotein lipase	-2.188	1.9e-05	-4.088	1.47e-07	-3.559	5.26e-06
UHNmcdna0022017	BQ562680	Mm.38199	Btla	B and T lymphocyte associated	-6.117	0.000716			-3.606	0.00634
UHNmcdna0022169	BQ562992	Mm.341434	Lgals9	Lectin, galactose binding, soluble 9					-3.628	0.00363
UHNmcdna0019189	BQ557127	Mm.2409	Adh1	Alcohol dehydrogenase 1 (class I)	-1.891	1.67e-08			-3.633	6.93e-06
UHNmcdna0013688	BG075121	Mm.182769	Rbm17	RNA binding motif protein 17	-2.717	9.45e-05	-3.402	0.00127	-3.651	5.13e-05
UHNmcdna0004042	BG066443	Mm.26743	Apoa1	Apolipoprotein A-I			-2.011	0.00598	-3.691	0.00904
UHNmcdna0019444	BQ557608	Mm.2416	Scin	Scinderin	-1.511	0.00141	-2.062	0.00215	-3.731	0.000306
UHNmcdna0002097	BG064706	Mm.439699	Krt19	Keratin 19	-2.005	8.8e-06			-3.897	3.29e-07
UHNmcdna0019830	BQ558376	Mm.471601	Vil1	Villin 1	-2.032	6.98e-05	-2.438	6.34e-07	-4.068	0.000113
UHNmcdna0013515	BG087678	Mm.289131	Hmgcs2	3-hydroxy-3-methylglutaryl-Coenzyme A synthase 2	-3.185	0.000327	-1.857	0.0167	-4.344	0.000189
UHNmcdna0014586	BG075877	Mm.38832	Fndc3b	Fibronectin type III domain containing 3B					-4.569	0.000573
UHNmcdna0009724	BG084550	Mm.30262	Klf5	Kruppel-like factor 5	-2.243	2.09e-07	-2.872	0.0007	-4.733	0.000191
UHNmcdna0008305	BG070448	Mm.259702	Anxa4	Annexin A4					-4.914	0.000226
UHNmcdna0003227	BG065730	Mm.210336	Lgals4	Lectin, galactose binding, soluble 4	-11.17	7.96e-07	-7.206	2.11e-05	-4.956	3.44e-05
UHNmcdna0015876	BQ550470	Mm.1186	Car2	Carbonic anhydrase 2	-1.532	0.011	-6.032	0.00209	-5.244	7.2e-06
UHNmcdna0002905	BG065443	Mm.358618	Krt8	Keratin 8	-2.102	0.000309	-3.196	0.000201	-5.63	0.000184
UHNmcdna0014818	BG076072	Mm.300095	Ugt1a6a	UDP glucuronosyltransferase 1 family, polypeptide A6B	-2.171	3.98e-05	-3.01	1.1e-05	-5.663	4.12e-06
UHNmcdna0019882	BQ558481	Mm.475343		Transcribed locus					-6.913	3.77e-06
UHNmcdna0003444	NM_031170	Mm.358618	Krt8	Keratin 8	-2.716	0.00315	-3.67	1.6e-06	-7.313	8.77e-05
UHNmcdna0013812	BG075228	Mm.297976	Gpc1	Glypican 1	-4.943	6.87e-08	-10.71	2.87e-12	-7.336	9.8e-06
UHNmcdna0007113	BG069315	Mm.29110	AU018778	Expressed sequence AU018778	-1.554	0.0017	-3.429	3.97e-05	-7.759	3.27e-05
UHNmcdna0009120	BG071207	Mm.1641	Car4	Carbonic anhydrase 4	-3.58	0.000117	-4.694	0.000609	-8.023	7e-06
UHNmcdna0013806	BG075222	Mm.273195	Car1	Carbonic anhydrase 1	-5.353	7.96e-08	-12.61	1.79e-10	-8.178	9.18e-06
UHNmcdna0006079	BG068327	Mm.11869	AI427122	Expressed sequence AI427122	-8.301	4.23e-07	-13.24	2.14e-08	-8.521	1.72e-06
UHNmcdna0021080	BQ560815	Mm.33401	Mgam	Maltase-glucoamylase	-5.469	6.44e-08	-4.622	1.85e-08	-9.224	6.27e-06
UHNmcdna0008020	BG083098	Mm.281896	Cldn7	Claudin 7			-5.582	1.09e-06	-9.723	3.73e-08
UHNmcdna0009195	BG084136	Mm.7244	Agr2	Anterior gradient 2 (Xenopus laevis)	-5.465	2.64e-10	-9.65	8.86e-07	-13.91	6.98e-07
UHNmcdna0002385	BG064959	Mm.4533	Apoa4	Apolipoprotein A-IV	-11.2	5.15e-06	-5.306	1.85e-08	-19.09	8.48e-06
UHNmcdna0022186	BQ563028	Mm.451578	Ppp1r12b	protein phosphatase 1, regulatory (inhibitor) subunit 12B	19.7239	0.00164	47.1698	0.00254
UHNmcdna0014316	NM_134100	Mm.287740	D15Mgi27	DNA Segment, Chr 15, Mouse Genome Informatics 27			14.5138	0.012
UHNmcdna0015725	BQ550167	Mm.440140	Btbd6	BTB (POZ) domain containing 6			12.7389	0.00561
UHNmcdna0018275	BQ555313	Mm.233846	Syt4	Synaptotagmin IV			6.99301	0.00759
UHNmcdna0000634	BG063466	Mm.16831	Ckb	Creatine kinase, brain			6.49351	0.0108
UHNmcdna0018586	BQ555904	Mm.46662	Dact1	Dapper homolog 1, antagonist of beta-catenin (xenopus)			6.17284	0.012
UHNmcdna0018016	BQ554779	Mm.316402	Kcnab1	Potassium voltage-gated channel, shaker-related subfamily, beta member 1			5.49451	0.0137
UHNmcdna0008401	BG083536						5.34759	0.00948
UHNmcdna0015292	BQ551870						5.31915	0.0103
UHNmcdna0022257	BQ550969	Mm.292560	Dner	Delta/notch-like EGF-related receptor			5.2356	0.0151
UHNmcdna0015914	BQ550558	Mm.154275	Rbbp8	Retinoblastoma binding protein 8			2.57732	0.00251
UHNmcdna0011025	BG085643	Mm.141758	Hba-x	Hemoglobin X, alpha-like embryonic chain in Hba complex	2.76243	0.00576	2.53165	0.00599
UHNmcdna0020064	BQ558841	Mm.389224	Enah	Enabled homolog (Drosophila)	2.51256	0.000111	2.40964	0.0102
UHNmcdna0009797	BG084614	Mm.4186	Pla2g4a	Phospholipase A2, group IVA (cytosolic, calcium-dependent)	2.40385	0.00722	2.39808	0.00229
UHNmcdna0007821	BG070071	Mm.13849	Hspb1	Heat shock protein 1	2.51256	0.000782	2.36407	0.00456
UHNmcdna0020603	BQ559875	Mm.474525		Transcribed locus, strongly similar to NP_067083.1 zinc finger, FYVE domain containing 1 isoform 1 [Homo sapiens]	2.76243	0.00906	2.33645	0.00461
UHNmcdna0021483	BQ561608	Mm.206250	Marveld1	MARVEL (membrane-associating) domain containing 1			2.32558	0.0082
UHNmcdna0006932	BG069139						2.32019	0.00133
UHNmcdna0018534	BQ555813	Mm.251288	Chl1	Cell adhesion molecule with homology to L1CAM	2.13675	0.00303	2.30947	0.00198
UHNmcdna0007489	BG069681	Mm.337820	Tns3	Tensin 3	2.08768	0.000254	2.30947	0.00644
UHNmcdna0015684	BQ550076	Mm.446553	Mycbp	C-myc binding protein	5.61798	0.00564	2.30415	0.000466
UHNmcdna0003840	NM_016856	Mm.716	Cpsf2	Cleavage and polyadenylation specific factor 2	5.29101	0.0116	2.30415	0.00984
UHNmcdna0019245	BQ557237	Mm.653	Cfb	Complement factor B	2.89855	9.26e-05	2.30415	0.000109
UHNmcdna0006312	BG068544	Mm.389984	Zranb1	Zinc finger, RAN-binding domain containing 1	2.04499	0.00743	2.27273	0.00359
UHNmcdna0018269	BQ555300	Mm.331064	Schip1	Schwannomin interacting protein 1	2.22222	7.61e-05	2.21239	0.00172
UHNmcdna0016051	BQ550829	Mm.275015		Transcribed locus	2.51889	3.28e-05	2.1978	0.00103
UHNmcdna0009939	BG071905	Mm.458226	Palld	palladin, cytoskeletal associated protein	2.46914	0.00147	2.14133	0.00581
UHNmcdna0010553	BG072470	Mm.22284	Pop4	Processing of precursor 4, ribonuclease P/MRP family, (S. cerevisiae)	2.43309	0.00391	2.14133	0.000961
UHNmcdna0022606	BQ560648	Mm.136791	Svil	Supervillin	2.32558	0.000517	2.14133	0.00192
UHNmcdna0010333	CK334772						2.1322	0.00921
UHNmcdna0006933	BG069140						2.1322	0.000671
UHNmcdna0013585	CK335111	Mm.30850	Wdr7	WD repeat domain 7	3.32226	0.00347	2.11864	0.00696
UHNmcdna0007982	BG070139	Mm.422959	Ppp1r12a	protein phosphatase 1, regulatory (inhibitor) subunit 12A	1.85874	0.00126	2.10084	0.0012
UHNmcdna0020554	BQ559778	Mm.46749	Slc7a6	Solute carrier family 7 (cationic amino acid transporter, y+ system), member 6	3.20513	0.000161	2.07469	0.00916
UHNmcdna0016864	BQ552581	Mm.312628	Serpina3g	Serine (or cysteine) peptidase inhibitor, clade A, member 3G	3.20513	6.56e-05	2.06612	0.000566
UHNmcdna0006067	BG081351						2.05761	0.00146
UHNmcdna0020853	BQ560366	Mm.130900	Cyp4f39	Cytochrome P450, family 4, subfamily f, polypeptide 39			2.00401	0.00329
UHNmcdna0015419	AK040133				2.25734	4.53e-05	2	0.000157
UHNmcdna0008056	BG070209	Mm.4880	Cbln1	Cerebellin 1 precursor protein	1.78891	0.000494	1.99203	0.00498
UHNmcdna0016048	BQ550824	Mm.374088	2410007B07Rik	RIKEN cDNA 2410007B07 gene	2.14592	0.00455	1.96464	0.00409
UHNmcdna0018549	NM_177235	Mm.336619	B230209C24Rik	RIKEN cDNA B230209C24 gene			1.94553	0.00943
UHNmcdna0010217	BG072156	Mm.141021	Ifitm3	Interferon induced transmembrane protein 3	2.7027	8.09e-05	1.93798	0.000452
UHNmcdna0005469	BG080824						1.93424	0.00477
UHNmcdna0015422	BQ550374	Mm.445711	D130059P03Rik	RIKEN cDNA D130059P03 gene	1.91205	0.00166	1.91939	0.000798
UHNmcdna0005245	BG080610	Mm.383737	Caskin2	Cask-interacting protein 2			1.90476	0.0101
UHNmcdna0019532	BQ557799	Mm.87161	Pde10a	Phosphodiesterase 10A			1.89753	0.00156
UHNmcdna0011390	BG073175	Mm.133919	Vps72	Vacuolar protein sorting 72 (yeast)			1.8797	0.00269
UHNmcdna0015674	BQ550059	Mm.258973	D030070L09Rik	RIKEN cDNA D030070L09 gene			1.86567	0.00136
UHNmcdna0017084	BQ553001	Mm.44763	1300018J18Rik	RIKEN cDNA 1300018J18 gene	1.93424	0.00226	1.8622	0.00127
UHNmcdna0018124	BQ554995	Mm.466344	Sox11	SRY-box containing gene 11	2.65252	0.000265	1.85529	0.000545
UHNmcdna0016000	BQ550737	Mm.112	Tcea3	Transcription elongation factor A (SII), 3	1.94553	0.0119	1.85529	0.00258
UHNmcdna0014575	BG075866	Mm.9648	Mad2l2	MAD2 mitotic arrest deficient-like 2 (yeast)	1.89036	0.0015	1.85185	0.0111
UHNmcdna0019670	BQ558079	Mm.319881	Pigg	Phosphatidylinositol glycan anchor biosynthesis, class G	9.43396	0.012	1.82482	0.00704
UHNmcdna0020662	BQ560009	Mm.262859	Rnf38	Ring finger protein 38	1.75747	0.000674	1.82482	0.000978
UHNmcdna0017794	BQ554378	Mm.12906	Ddc	Dopa decarboxylase	2.08768	6.71e-05	1.81488	0.000831
UHNmcdna0004312	BG066691	Mm.392841		Transcribed locus	1.62338	0.000787	1.8018	0.00287
UHNmcdna0007424	BG069617	Mm.209989	Kremen1	Kringle containing transmembrane protein 1	2.12314	0.000129	1.79856	0.00873
UHNmcdna0019345	BQ557409				1.8315	0.00226	1.79211	0.00183
UHNmcdna0020826	BQ560315	Mm.87151	Tmco7	Transmembrane and coiled-coil domains 7	4.58716	0.013	1.76991	0.0136
UHNmcdna0011911	BG086364	Mm.22708	Serpinh1	Serine (or cysteine) peptidase inhibitor, clade H, member 1	2.58398	0.000497	1.76678	0.00701
UHNmcdna0014959	BG076199	Mm.387042	H60a	Histocompatibility 60a			1.76367	0.00748
UHNmcdna0015772	BQ550258				2.0284	0.000107	1.76056	0.000498
UHNmcdna0003313	BG065804	Mm.322500	Col22a1	Collagen, type XXII, alpha 1	2.29885	0.00193	1.75747	0.00985
UHNmcdna0022504	BQ557733	Mm.4186	Pla2g4a	Phospholipase A2, group IVA (cytosolic, calcium-dependent)	1.93798	0.0003	1.75747	0.00048
UHNmcdna0018779	BQ556267	Mm.289645	Meg3	Maternally expressed 3	1.5456	0.00215	1.7452	0.00125
UHNmcdna0015611	BQ559014	Mm.289915	Ddb1	Damage specific DNA binding protein 1	2.87356	0.00116	1.73913	0.000571
UHNmcdna0021081	BQ560817	Mm.386861	1110051M20Rik	RIKEN cDNA 1110051M20 gene			1.71233	0.00795
UHNmcdna0010347	BG085109	Mm.219581	Zfp598	Zinc finger protein 598	1.62075	0.0105	1.69779	0.00818
UHNmcdna0020446	BQ559569	Mm.8	Usf1	Upstream transcription factor 1	2.1097	5.18e-05	1.69492	0.0159
UHNmcdna0017438					2.1978	2.28e-05	1.69205	0.000249
UHNmcdna0022580	BQ559940	Mm.86410	Phtf2	Putative homeodomain transcription factor 2	2.14592	5.84e-05	1.69205	0.00563
UHNmcdna0015415	BQ550253	Mm.15622	B4galt1	UDP-Gal:betaGlcNAc beta 1,4- galactosyltransferase, polypeptide 1	2.15983	7.03e-05	1.68919	0.000345
UHNmcdna0014695	BG075976	Mm.309526	Zfat	Zinc finger and AT hook domain containing	1.86567	0.00207	1.68634	0.00198
UHNmcdna0015561	AK047987				1.91571	0.000262	1.6835	0.000675
UHNmcdna0015156	BG076362	Mm.209941	Mtl5	Metallothionein-like 5, testis-specific (tesmin)	1.76056	0.000914	1.68067	0.00237
UHNmcdna0019373	BQ557454	Mm.272969	Spc25	SPC25, NDC80 kinetochore complex component, homolog (S. cerevisiae)	2.15983	0.000422	1.67224	0.00337
UHNmcdna0022213	BQ563080	Mm.5540	1810054D07Rik	RIKEN cDNA 1810054D07 gene	1.94932	0.00114	1.66945	0.00126
UHNmcdna0001147	BG063885	Mm.423621	Cd44	CD44 antigen	1.7762	0.00302	1.66667	0.0015
UHNmcdna0018422	BQ555601	Mm.5145	Pde1c	Phosphodiesterase 1C	1.79211	3.55e-05	1.65563	0.00172
UHNmcdna0016841	BQ552539	Mm.286349	Plrg1	Pleiotropic regulator 1, PRL1 homolog (Arabidopsis)			1.65563	0.0103
UHNmcdna0011902	BG086357	Mm.249555	Col3a1	Collagen, type III, alpha 1	3.07692	5.19e-05	1.65289	0.0106
UHNmcdna0021383	BQ561403	Mm.319499	C230096K16Rik	RIKEN cDNA C230096K16 gene	2.06612	3.23e-05	1.65017	0.000336
UHNmcdna0018042	BQ554830	Mm.458291		Transcribed locus	2.06186	2.54e-05	1.65017	0.00177
UHNmcdna0009976	CK334754	Mm.474603		Transcribed locus			1.65017	0.00811
UHNmcdna0018705	BQ556132						1.65017	0.00175
UHNmcdna0010949	BG072790	Mm.23963	Plcd1	Phospholipase C, delta 1	1.53139	0.00311	1.64204	0.000679
UHNmcdna0009760	BG084583	Mm.18635	Rgs10	Regulator of G-protein signalling 10			1.63934	0.00422
UHNmcdna0014714	BG088528	Mm.331198	Tdrkh	Tudor and KH domain containing protein	1.94175	0.000353	1.63666	0.000628
UHNmcdna0017429	BQ553668				1.5083	0.00031	1.63666	0.000512
UHNmcdna0012967	BG074512	Mm.277792	Col1a2	Collagen, type I, alpha 2	2.42131	0.00071	1.63399	0.0119
UHNmcdna0020682	BQ560050	Mm.115316	Magea10	Melanoma antigen family A, 10			1.63399	0.012
UHNmcdna0015153	BG088884	Mm.60720	Btbd2	BTB (POZ) domain containing 2	1.75747	0.0142	1.63132	0.00617
UHNmcdna0020679	BQ560043	Mm.1517	Vamp7	Vesicle-associated membrane protein 7	2.04082	0.000191	1.62602	0.00606
UHNmcdna0011941	BG073735	Mm.277792	Col1a2	Collagen, type I, alpha 2	2.40385	0.00012	1.62075	0.00388
UHNmcdna0013225	BG087363	Mm.263185	Vps45	Vacuolar protein sorting 45 (yeast)	1.68919	0.000467	1.61812	0.000962
UHNmcdna0001959	BG077822	Mm.240839	Tpm3	Tropomyosin 3, gamma	1.62602	0.000406	1.61812	0.000522
UHNmcdna0014738	BG088546	Mm.95512	Wdr24	WD repeat domain 24	1.89753	0.000191	1.6129	0.000679
UHNmcdna0013364	BG087474	Mm.262345	Pcolce	Procollagen C-endopeptidase enhancer protein	1.93798	0.0106	1.60772	0.0107
UHNmcdna0019717	BQ558170	Mm.277964	Ttc37	Tetratricopeptide repeat domain 37	2.00401	3.05e-05	1.60256	0.000895
UHNmcdna0015556	BQ555811	Mm.150838	Six3os1	Six3 opposite strand transcript 1	2	6.57e-05	1.60256	0.000447
UHNmcdna0021217	BQ561079						1.5949	0.0114
UHNmcdna0015710	BQ550136	Mm.279821	Eif4a1	eukaryotic translation initiation factor 4A1	1.71233	8e-05	1.59236	0.0014
UHNmcdna0015976	BQ550689	Mm.446157		Transcribed locus	2.06186	4.28e-05	1.58479	0.000649
UHNmcdna0008349	BG083409	Mm.100144	S100a6	S100 calcium binding protein A6 (calcyclin)	2.849	9.05e-05	1.57978	0.00518
UHNmcdna0021443	BQ561524	Mm.41904	2310047A01Rik	RIKEN cDNA 2310047A01 gene	2.14592	0.000194	1.57978	0.00501
UHNmcdna0007167	BG069444	Mm.219527	C1s	Complement component 1, s subcomponent	2.22222	0.000518	1.57729	0.0106
UHNmcdna0015617	BQ559327	Mm.248445	Trim25	Tripartite motif-containing 25	1.65563	7.64e-05	1.57729	0.00262
UHNmcdna0011543	BG073313	Mm.305796	Ard1	N-acetyltransferase ARD1 homolog (S. cerevisiae)			1.5748	0.0129
UHNmcdna0012194	CK334967	Mm.379266	Ifitm2	Interferon induced transmembrane protein 2	1.94932	1.22e-05	1.57233	0.000692
UHNmcdna0014295	BG088198	Mm.264860	Olfr976	Olfactory receptor 976	1.75747	3.18e-05	1.57233	0.000702
UHNmcdna0019473					1.96464	0.000623	1.5674	0.00136
UHNmcdna0019186	BQ557117	Mm.292865	Actg2	Actin, gamma 2, smooth muscle, enteric	1.76678	0.000104	1.56495	0.000548
UHNmcdna0006205	BG068445	Mm.423301	OTTMUSG00000014964	Predicted gene, OTTMUSG00000014964	1.85185	0.000532	1.5625	0.0117
UHNmcdna0021567	BQ561770				1.70358	0.000989	1.55763	0.00269
UHNmcdna0019870	BQ558459	Mm.260039	G430022H21Rik	RIKEN cDNA G430022H21 gene			1.55763	0.00514
UHNmcdna0015414	BQ550252	Mm.5068	Sorbs3	Sorbin and SH3 domain containing 3	1.69779	0.000349	1.55521	0.003
UHNmcdna0014843	BG076094	Mm.24167	Rab11fip2	RAB11 family interacting protein 2 (class I)	1.54321	0.00233	1.55521	0.00162
UHNmcdna0005494	BG067787	Mm.344708	Cetn4	Centrin 4			1.5528	0.00945
UHNmcdna0012747	BG074327	Mm.249555	Col3a1	Collagen, type III, alpha 1	2.89855	0.000164	1.55039	0.0121
UHNmcdna0017938	BQ554625	Mm.17235	Csrp3	Cysteine and glycine-rich protein 3	2.32558	0.000895	1.54799	0.00439
UHNmcdna0013115	CK335060	Mm.193451	Il11ra1	Interleukin 11 receptor, alpha chain 1	1.6	0.0007	1.5456	0.000721
UHNmcdna0011269	NM_013481	Mm.4283	Bop1	Block of proliferation 1	1.52672	0.00093	1.5361	0.00152
UHNmcdna0020641	BQ559959	Mm.234247	Ddah1	Dimethylarginine dimethylaminohydrolase 1	1.7301	0.00124	1.53374	0.00465
UHNmcdna0015410	BQ550088	Mm.294159	Cmpk1	Cytidine monophosphate (UMP-CMP) kinase 1	1.92308	3.3e-05	1.53139	0.00104
UHNmcdna0013868	AK142750				1.64745	0.000344	1.53139	0.00879
UHNmcdna0020244	BQ559178	Mm.158289	Myh14	Myosin, heavy polypeptide 14	1.78571	0.00434	1.52905	0.0108
UHNmcdna0018454	BQ555660	Mm.207654	6430704M03Rik	RIKEN cDNA 6430704M03 gene	1.99203	3.22e-05	1.52439	0.00132
UHNmcdna0020006	BQ558733				1.75439	0.000115	1.52207	0.00306
UHNmcdna0001453	BG064151				1.81159	6.81e-05	1.51976	0.00229
UHNmcdna0005954	BG068213	Mm.41447	Chd1l	Chromodomain helicase DNA binding protein 1-like	1.75439	8.89e-05	1.51976	0.00154
UHNmcdna0014772	BG088571	Mm.8911	Psmb5	Proteasome (prosome, macropain) subunit, beta type 5			1.51976	0.00259
UHNmcdna0015559	BQ556123	Mm.25785	Ldb2	LIM domain binding 2			1.51976	0.00155
UHNmcdna0012677	CK335024	Mm.250425	2310065K24Rik	RIKEN cDNA 2310065K24 gene	1.79856	0.000182	1.51745	0.000974
UHNmcdna0008319	BG083380	Mm.474502	Rccd1	RCC1 domain containing 1	1.67224	0.000182	1.51057	0.00209
UHNmcdna0018036	BQ554819	Mm.77017	Rasgrp2	RAS, guanyl releasing protein 2	1.75131	0.000155	1.5083	0.00243
UHNmcdna0022221	BQ563095	Mm.4594	Mybl2	Myeloblastosis oncogene-like 2	1.66945	0.000232	1.5083	0.00124
UHNmcdna0000523	AK007605	Mm.465375	Ggps1	geranylgeranyl diphosphate synthase 1	1.7094	0.000665	1.50376	0.00487
UHNmcdna0014007					1.68919	0.000242	1.5015	0.00185
UHNmcdna0013063	NM_026849	Mm.197816	Mtmr14	Myotubularin related protein 14	1.6	0.000236	1.5015	0.00139
UHNmcdna0011513	BG073288	Mm.158231	Sdha	Succinate dehydrogenase complex, subunit A, flavoprotein (Fp)			-1.5	0.000447
UHNmcdna0019138	BQ557006	Mm.4807	Ocln	Occludin			-1.502	0.0119
UHNmcdna0003838	BG066265	Mm.253142	Ndufs4	NADH dehydrogenase (ubiquinone) Fe-S protein 4			-1.503	0.00921
UHNmcdna0013020	BG074557	Mm.171378	Ucp2	Uncoupling protein 2 (mitochondrial, proton carrier)			-1.504	0.0179
UHNmcdna0000623	BG063455						-1.506	0.00172
UHNmcdna0015035	BG076263	Mm.209071	Htt	Huntingtin			-1.509	0.0234
UHNmcdna0013794	BG075211	Mm.381	Adfp	Adipose differentiation related protein			-1.509	0.0148
UHNmcdna0014534	BG075833						-1.51	0.000675
UHNmcdna0011694	BG073453	Mm.271745	Nrp1	Neuropilin 1			-1.516	0.0116
UHNmcdna0015245	BG076504	Mm.440086	Gstm2	Glutathione S-transferase, mu 2			-1.516	0.00011
UHNmcdna0017472	BQ553743	Mm.181933	Uqcrfs1	Ubiquinol-cytochrome c reductase, Rieske iron-sulfur polypeptide 1			-1.52	0.00105
UHNmcdna0011872	BG073604	Mm.14796	Mgst1	Microsomal glutathione S-transferase 1			-1.525	0.00343
UHNmcdna0000317	BG063212	Mm.246440	Tm9sf3	Transmembrane 9 superfamily member 3			-1.526	0.00734
UHNmcdna0006511	BG068736	Mm.34775	Pdha1	Pyruvate dehydrogenase E1 alpha 1			-1.527	0.00308
UHNmcdna0015254	BQ550612	Mm.413382		Transcribed locus			-1.527	0.000167
UHNmcdna0013677	BG075110	Mm.132336	Pex2	Peroxisome biogenesis factor 2			-1.531	0.00682
UHNmcdna0011677	BG073437	Mm.238973	Atp5b	ATP synthase, H+ transporting mitochondrial F1 complex, beta subunit			-1.539	7.65e-05
UHNmcdna0014871	BG076117	Mm.290771	LOC100043000	Similar to ribosomal protein L3			-1.54	0.000856
UHNmcdna0015501	BQ552243	Mm.182574	Isoc1	Isochorismatase domain containing 1			-1.54	3.99e-05
UHNmcdna0009003	BG071104	Mm.23788	Nek8	NIMA (never in mitosis gene a)-related expressed kinase 8			-1.543	0.0353
UHNmcdna0020322	BQ559331	Mm.96867	Rnf141	Ring finger protein 141			-1.548	0.0146
UHNmcdna0008681	BG070885	Mm.281895	2310043N10Rik	RIKEN cDNA 2310043N10 gene			-1.55	3.14e-05
UHNmcdna0022330	BQ552144	Mm.205569	Ppp2r5a	Protein phosphatase 2, regulatory subunit B (B56), alpha isoform			-1.551	2.13e-05
UHNmcdna0002864	BG078689	Mm.276137	Atp5a1	ATP synthase, H+ transporting, mitochondrial F1 complex, alpha subunit, isoform 1			-1.552	9.55e-05
UHNmcdna0008252	BG083316						-1.57	0.0373
UHNmcdna0012689	BG086979	Mm.400	Cox6b1	Cytochrome c oxidase, subunit VIb polypeptide 1			-1.589	0.00258
UHNmcdna0006207	BG068447						-1.594	0.0169
UHNmcdna0002912	BG065450	Mm.210815	Sorbs1	Sorbin and SH3 domain containing 1			-1.6	0.00609
UHNmcdna0012899	BG087081	Mm.291192	Tmem59	Transmembrane protein 59			-1.603	0.00101
UHNmcdna0013998	BG075401	Mm.154581	Aco2	Aconitase 2, mitochondrial			-1.603	6.36e-05
UHNmcdna0014776	BG088573	Mm.19133	Aplp2	Amyloid beta (A4) precursor-like protein 2			-1.61	1.7e-05
UHNmcdna0013816	BG075231	Mm.458154	Gstm6	Glutathione S-transferase, mu 6			-1.611	0.00356
UHNmcdna0012407	BG074045	Mm.276325	Sod1	Superoxide dismutase 1, soluble			-1.62	0.000322
UHNmcdna0006817	BG069030	Mm.4420	Ptpn21	Protein tyrosine phosphatase, non-receptor type 21			-1.626	0.00535
UHNmcdna0002401	BG064974	Mm.391889		Transcribed locus, moderately similar to NP_062631.1 hydroxysteroid (17-beta) dehydrogenase 12 protein [Mus musculus]			-1.629	0.00926
UHNmcdna0007643	BG069828	Mm.312536	Ap3s1	Adaptor-related protein complex 3, sigma 1 subunit			-1.63	0.000986
UHNmcdna0012755	BG074331	Mm.285076	Dlat	Dihydrolipoamide S-acetyltransferase (E2 component of pyruvate dehydrogenase complex)			-1.636	0.00412
UHNmcdna0013831	BG075244	Mm.30085	Akr1a4	Aldo-keto reductase family 1, member A4 (aldehyde reductase)			-1.638	0.00669
UHNmcdna0019902	BQ558521	Mm.449271		Transcribed locus			-1.64	0.0101
UHNmcdna0017557	BQ553915	Mm.472731	Myo18a	Myosin XVIIIa			-1.642	0.00492
UHNmcdna0002696	BG065259	Mm.31018	Cyb5	Cytochrome b-5			-1.642	0.00321
UHNmcdna0008724	BG070928	Mm.1056	Slc1a5	Solute carrier family 1 (neutral amino acid transporter), member 5			-1.642	0.00197
UHNmcdna0012799	BG074368	Mm.205266	Acaa1a	Acetyl-Coenzyme A acyltransferase 1A			-1.643	0.00325
UHNmcdna0002792	BG078630	Mm.180734	Rpa1	Replication protein A1			-1.644	0.0016
UHNmcdna0018180	BQ555104	Mm.3527	Ccng2	Cyclin G2			-1.647	0.00108
UHNmcdna0011038	BG072870	Mm.12677	Atp5c1	ATP synthase, H+ transporting, mitochondrial F1 complex, gamma polypeptide 1			-1.648	0.016
UHNmcdna0003936	BG079564	Mm.4964	Lif	Leukemia inhibitory factor			-1.65	0.0259
UHNmcdna0000436	BG063299	Mm.238973	Atp5b	ATP synthase, H+ transporting mitochondrial F1 complex, beta subunit			-1.657	0.00032
UHNmcdna0009489	BG071510	Mm.440576	Calml4	Calmodulin-like 4	-1.99	0.00214	-1.66	0.00592
UHNmcdna0007774	BG070029	Mm.308514	Snrpc	U1 small nuclear ribonucleoprotein C			-1.661	0.0228
UHNmcdna0016262	BQ551283						-1.661	0.015
UHNmcdna0011082	BG085691	Mm.270088	Slc44a1	Solute carrier family 44, member 1			-1.661	0.0102
UHNmcdna0015718	BQ550153	Mm.272197	Mgll	Monoglyceride lipase			-1.683	0.00363
UHNmcdna0013449	BG087545	Mm.334685	Itfg1	Integrin alpha FG-GAP repeat containing 1			-1.683	0.000437
UHNmcdna0000762	CK334207	Mm.231395	Ctsd	Cathepsin D			-1.689	5.97e-06
UHNmcdna0009018	BG083981	Mm.267006	Bik	Bcl2-interacting killer			-1.69	0.0246
UHNmcdna0021327	BQ561300	Mm.253875	Fads3	Fatty acid desaturase 3			-1.694	0.0186
UHNmcdna0010646	CK334814	Mm.245297	Cyp4v3	Kallikrein B, plasma 1	-1.815	3.92e-07	-1.7	0.00119
UHNmcdna0013210	BG074726	Mm.331583	Aldh1b1	Aldehyde dehydrogenase 1 family, member B1			-1.705	0.0109
UHNmcdna0011969	BG086401	Mm.30052	Mrpl50	Mitochondrial ribosomal protein L50			-1.708	0.00494
UHNmcdna0009934	BG071900	Mm.343319		Transcribed locus, strongly similar to NP_080949.2 apolipoprotein O [Mus musculus]			-1.71	0.0292
UHNmcdna0013903	BG075311	Mm.290692	Tkt	Transketolase			-1.715	0.00486
UHNmcdna0010975	BG085599	Mm.274285	Opa1	Optic atrophy 1 homolog (human)			-1.737	0.0194
UHNmcdna0019106	BQ556939	Mm.29768	Pdk2	Pyruvate dehydrogenase kinase, isoenzyme 2			-1.744	0.000123
UHNmcdna0017499	BQ553797	Mm.138434	Gramd1b	GRAM domain containing 1B			-1.752	0.0398
UHNmcdna0003189	BG065694	Mm.22633	Dgat1	Diacylglycerol O-acyltransferase 1			-1.754	0.00162
UHNmcdna0010066	BG072021	Mm.274180	Pycr2	Pyrroline-5-carboxylate reductase family, member 2			-1.756	0.0243
UHNmcdna0015692	BQ550100	Mm.20242	Cyb5b	Cytochrome b5 type B			-1.768	0.000193
UHNmcdna0004152	BG066621	Mm.28853	Pttg1ip	Pituitary tumor-transforming 1 interacting protein			-1.77	0.0232
UHNmcdna0001386	BG064091	Mm.53862	Plxnb1	Plexin B1			-1.77	0.0032
UHNmcdna0012833	BG074397	Mm.37199	Gstm1	Glutathione S-transferase, mu 1			-1.771	0.00998
UHNmcdna0013811	BG075227	Mm.3131	Dld	Dihydrolipoamide dehydrogenase			-1.772	0.000648
UHNmcdna0008315	BG070458	Mm.32889	Eif4e3	Eukaryotic translation initiation factor 4E member 3			-1.775	0.0266
UHNmcdna0018997	BQ556700	Mm.24430	Unc5c	Unc-5 homolog C (C. elegans)	-1.908	0.00846	-1.776	0.0258
UHNmcdna0004943	BG067269	Mm.29460	Ak2	Adenylate kinase 2			-1.778	2.78e-05
UHNmcdna0008346	BG070488	Mm.23916	Dusp26	Dual specificity phosphatase 26 (putative)	-1.534	0.00354	-1.78	0.00122
UHNmcdna0012612	NM_146041	Mm.247143	Gmds	GDP-mannose 4, 6-dehydratase	-1.735	0.0137	-1.788	0.00542
UHNmcdna0005651	BG067932	Mm.210745	Glul	Glutamate-ammonia ligase (glutamine synthetase)			-1.791	0.00583
UHNmcdna0012186	BG086571	Mm.22832	Akr1c19	Aldo-keto reductase family 1, member C19			-1.8	0.0101
UHNmcdna0002919	BG078735	Mm.275831	Aldoa	Aldolase A, fructose-bisphosphate			-1.805	0.000299
UHNmcdna0011248	BG073054	Mm.34319	Ywhab	Tyrosine 3-monooxygenase/tryptophan 5-monooxygenase activation protein, beta polypeptide			-1.814	0.000222
UHNmcdna0022640	BQ561808	Mm.259884	Mut	Methylmalonyl-Coenzyme A mutase			-1.818	0.0104
UHNmcdna0006012	CK334605	Mm.374437	Ptp4a1	Protein tyrosine phosphatase 4a1			-1.824	0.00128
UHNmcdna0011179	BG072994	Mm.277857	Hsd17b4	Hydroxysteroid (17-beta) dehydrogenase 4			-1.841	0.0235
UHNmcdna0019702	BQ558139	Mm.89515	Snx9	Sorting nexin 9			-1.849	0.0315
UHNmcdna0012651	BG074251	Mm.288510	Brp44l	Brain protein 44-like			-1.857	0.00248
UHNmcdna0017134	BQ553096	Mm.356778	Cpsf3	Cleavage and polyadenylation specificity factor 3	-3.193	0.00153	-1.864	0.000333
UHNmcdna0021099	BQ560854	Mm.87676	Tmem16k	Transmembrane protein 16K			-1.87	0.0123
UHNmcdna0014890	CK335251	Mm.231395	Ctsd	Cathepsin D			-1.88	3.12e-05
UHNmcdna0013065	BG087228	Mm.1845	Pcx	Pyruvate carboxylase			-1.881	0.00688
UHNmcdna0021262	BQ561161	Mm.112933	Adamts5	A disintegrin-like and metallopeptidase (reprolysin type) with thrombospondin type 1 motif, 5 (aggrecanase-2)			-1.89	0.00166
UHNmcdna0010853	BG072706	Mm.359573	Gpx4	Glutathione peroxidase 4			-1.893	0.00187
UHNmcdna0016615	BQ552122	Mm.204834	Slc1a3	Solute carrier family 1 (glial high affinity glutamate transporter), member 3			-1.904	0.00358
UHNmcdna0011777	BG073524	Mm.295230	Spint2	Serine protease inhibitor, Kunitz type 2			-1.926	0.0135
UHNmcdna0020607	BQ559882	Mm.267377	Scd1	Stearoyl-Coenzyme A desaturase 1			-1.935	0.000189
UHNmcdna0013387	BG074871	Mm.29821	Prdx3	Peroxiredoxin 3			-1.941	0.00407
UHNmcdna0018865	BQ556428	Mm.30504	Cyp4f16	Cytochrome P450, family 4, subfamily f, polypeptide 16			-1.945	0.0107
UHNmcdna0019992	BQ558706	Mm.246563	Tgoln1	Trans-golgi network protein			-1.945	0.000218
UHNmcdna0020415	BQ559510	Mm.390367	Acbd4	Acyl-Coenzyme A binding domain containing 4			-1.952	0.0366
UHNmcdna0008570	BG083621	Mm.328072	Pvrl3	Poliovirus receptor-related 3			-1.97	0.0322
UHNmcdna0008075	BG070228	Mm.202727	Nampt	Nicotinamide phosphoribosyltransferase			-1.978	0.023
UHNmcdna0000999	BG077143	Mm.236443	Fasn	Fatty acid synthase			-1.99	0.00159
UHNmcdna0020380	BQ559442	Mm.286622	Pex13	Peroxisomal biogenesis factor 13			-2.002	0.00459
UHNmcdna0010520	BG072439	Mm.28405	Sgk1	Serum/glucocorticoid regulated kinase 1	-3.536	0.000152	-2.01	0.000961
UHNmcdna0014264	BG075628	Mm.280231	Anxa7	Annexin A7			-2.019	0.0218
UHNmcdna0005553	BG067842	Mm.148155	Me1	Malic enzyme 1, NADP(+)-dependent, cytosolic			-2.054	0.00689
UHNmcdna0020593	BQ559854	Mm.414124		Transcribed locus			-2.083	0.0059
UHNmcdna0002208	BG064797	Mm.29324	Ldha	Lactate dehydrogenase A			-2.099	0.00085
UHNmcdna0013902	BG075310	Mm.290692	Tkt	Transketolase			-2.102	0.00145
UHNmcdna0011945	BG073739	Mm.389126	Akr1b3	Aldo-keto reductase family 1, member B3 (aldose reductase)			-2.106	0.0174
UHNmcdna0017714	BQ554218	Mm.473314		Transcribed locus, strongly similar to XP_001475079.1 PREDICTED: hypothetical protein [Mus musculus]			-2.117	0.0218
UHNmcdna0002082	BG064680	Mm.378128	Me1	Malic enzyme 1, NADP(+)-dependent, cytosolic			-2.119	0.00139
UHNmcdna0017274	BQ553363	Mm.251908	Akr1e1	Aldo-keto reductase family 1, member E1			-2.142	0.0155
UHNmcdna0009024	NM_021539	Mm.28489	Wsb2	WD repeat and SOCS box-containing 2			-2.151	0.0205
UHNmcdna0020110	BQ558928	Mm.255044	Pank3	Pantothenate kinase 3	-2.174	1.03e-05	-2.157	0.0141
UHNmcdna0009993	BG071952						-2.174	0.0038
UHNmcdna0019183	BQ557105	Mm.252391	Gpd1	Glycerol-3-phosphate dehydrogenase 1 (soluble)			-2.195	2.27e-06
UHNmcdna0001344	BG077399	Mm.358618	Krt8	Keratin 8	-1.912	0.000349	-2.222	0.013
UHNmcdna0000621	BG063453	Mm.266635	Exosc10	Exosome component 10			-2.225	0.00097
UHNmcdna0010270	BG072203	Mm.301527	Pdhb	Pyruvate dehydrogenase (lipoamide) beta			-2.227	0.00333
UHNmcdna0001870	BG077913	Mm.279195	Idh3a	Isocitrate dehydrogenase 3 (NAD+) alpha			-2.232	0.00403
UHNmcdna0017408	BQ553619	Mm.389214	Uhmk1	U2AF homology motif (UHM) kinase 1			-2.237	0.017
UHNmcdna0009078	BG084006	Mm.378931	Gsto1	Glutathione S-transferase omega 1	-1.782	0.000718	-2.239	0.00011
UHNmcdna0019600	BQ557942	Mm.28873	Ppap2c	Phosphatidic acid phosphatase type 2c			-2.241	0.00791
UHNmcdna0022171	BQ562996	Mm.244719	Sepsecs	Sep (O-phosphoserine) tRNA:Sec (selenocysteine) tRNA synthase			-2.241	0.00203
UHNmcdna0019168	BQ557074	Mm.281874	Hao3	Hydroxyacid oxidase (glycolate oxidase) 3	-4.472	0.000317	-2.252	0.000799
UHNmcdna0019452	BQ557627						-2.252	0.00613
UHNmcdna0013970	BG075373	Mm.296221	Dlst	Dihydrolipoamide S-succinyltransferase (E2 component of 2-oxo-glutarate complex)			-2.267	0.00156
UHNmcdna0013865	AK144853		ND4L	NADH dehydrogenase subunit 4L			-2.272	0.0211
UHNmcdna0014649	BG075934	Mm.29182	Taldo1	Transaldolase 1			-2.292	4.81e-05
UHNmcdna0004086	BG066484	Mm.34775	Pdha1	Pyruvate dehydrogenase E1 alpha 1			-2.293	0.00305
UHNmcdna0016735	BQ552339	Mm.393231	N4bp2	NEDD4 binding protein 2			-2.294	0.00282
UHNmcdna0008706	BG070910						-2.304	0.02
UHNmcdna0010214	BG072153	Mm.148155	Me1	Malic enzyme 1, NADP(+)-dependent, cytosolic			-2.307	0.0052
UHNmcdna0000848	BG063646	Mm.29080	Mupcdh	Mucin-like protocadherin			-2.315	0.00622
UHNmcdna0020656	BQ559994	Mm.290905	1200016B10Rik	RIKEN cDNA 1200016B10 gene	-2.429	0.00316	-2.331	0.0223
UHNmcdna0001543	BG077574	Mm.46044	Akap9	A kinase (PRKA) anchor protein (yotiao) 9			-2.355	0.00739
UHNmcdna0011753	BG073504	Mm.256926	Pygl	Liver glycogen phosphorylase			-2.371	0.000565
UHNmcdna0006549	BG068774	Mm.279195	Idh3a	Isocitrate dehydrogenase 3 (NAD+) alpha			-2.378	0.00209
UHNmcdna0013351	BG087464						-2.41	0.00866
UHNmcdna0012139	BG073812	Mm.184021	Ptprd	Protein tyrosine phosphatase, receptor type, D	-2.206	0.00102	-2.413	0.0162
UHNmcdna0001599	BG077619	Mm.29998	Pnpla2	Patatin-like phospholipase domain containing 2			-2.416	9.21e-06
UHNmcdna0015653	BQ562401						-2.431	0.0171
UHNmcdna0007760	BG070018	Mm.12723	Arl4a	ADP-ribosylation factor-like 4A			-2.48	0.000914
UHNmcdna0010660	BG072538	Mm.307620	Cpt2	Carnitine palmitoyltransferase 2			-2.483	4.62e-05
UHNmcdna0000073	NM_019548	Mm.3597	Tro	Trophinin	-1.912	3.03e-06	-2.505	6.46e-07
UHNmcdna0013607	BG075051	Mm.5727	2610019F03Rik	RIKEN cDNA 2610019F03 gene	-1.699	0.00607	-2.521	0.0126
UHNmcdna0017588	BQ553973	Mm.30087	Slc37a4	Solute carrier family 37 (glucose-6-phosphate transporter), member 4			-2.545	0.0223
UHNmcdna0009216	BG071280	Mm.4141	Vldlr	Very low density lipoprotein receptor			-2.668	0.00533
UHNmcdna0006199	BG068439	Mm.344831	Ugdh	UDP-glucose dehydrogenase	-1.961	3.13e-05	-2.71	0.00163
UHNmcdna0000601	BG063434	Mm.41890	Use1	Unconventional SNARE in the ER 1 homolog (S. cerevisiae)			-2.983	0.00612
UHNmcdna0010638	BG085317	Mm.3506	Arg2	Arginase type II			-3.006	0.00377
UHNmcdna0007578	BG069766	Mm.400954	Nras	Neuroblastoma ras oncogene	-1.631	0.000578	-3.075	0.0029
UHNmcdna0019043	BQ556793	Mm.212789	Ppara	Peroxisome proliferator activated receptor alpha			-3.077	0.00525
UHNmcdna0008929	BG071032				-1.732	0.00286	-3.15	0.00565
UHNmcdna0014440	BG075762	Mm.26838	Akr1c14	Aldo-keto reductase family 1, member C14	-3.299	9.16e-05	-3.181	0.00226
UHNmcdna0004893	NM_028385	Mm.367159	Setd5	SET domain containing 5	-1.511	0.00113	-3.396	0.00632
UHNmcdna0004512	BG080026	Mm.18962	Ctnna1	Catenin (cadherin associated protein), alpha 1			-3.601	0.00147
UHNmcdna0010160	BG072104	Mm.17807	Ildr1	Immunoglobulin-like domain containing receptor 1	-3.367	4.55e-05	-3.619	0.00909
UHNmcdna0022007	BQ562672	Mm.31903	Itga4	Integrin alpha 4	-2.463	0.0101	-3.798	0.00928
UHNmcdna0003115	BG065626	Mm.373043	Erbb3	V-erb-b2 erythroblastic leukemia viral oncogene homolog 3 (avian)			-3.916	2.72e-05
UHNmcdna0017989	BQ554722	Mm.390187	Lipc	Lipase, hepatic	-2.415	2.36e-06	-4.068	2.15e-08
UHNmcdna0005344	BG080781				-1.85	0.00999	-4.288	0.00156
UHNmcdna0009175	BG084122	Mm.7244	Agr2	Anterior gradient 2 (Xenopus laevis)	-2.456	9.82e-06	-4.316	4.8e-05
UHNmcdna0020339	BQ559362	Mm.338425	Enpp3	Ectonucleotide pyrophosphatase/phosphodiesterase 3			-4.886	2.66e-05
UHNmcdna0014521	BG075821	Mm.291708	Rqcd1	Rcd1 (required for cell differentiation) homolog 1 (S. pombe)	-4.202	6.52e-06	-6.692	5.77e-06
UHNmcdna0009271	BG084194	Mm.7244	Agr2	Anterior gradient 2 (Xenopus laevis)	-6.802	8.42e-08	-18.64	1.48e-06
UHNmcdna0007946	BG070106	Mm.9537	Lcn2	Lipocalin 2	28.9017	0.000267
UHNmcdna0008016	BG070169				12.4533	0.00535
UHNmcdna0017489	BQ553767				8.47458	0.0147
UHNmcdna0018278	BQ555319	Mm.49245	Acot6	Acyl-CoA thioesterase 6	8.40336	0.0137
UHNmcdna0018543	BQ555829	Mm.275895	Adam22	A disintegrin and metallopeptidase domain 22	6.84932	0.0151
UHNmcdna0007941	BG070102	Mm.385178	Phtf1	Putative homeodomain transcription factor 1	6.28931	0.013
UHNmcdna0015625	BQ559872	Mm.38469	Apbb1	Amyloid beta (A4) precursor protein-binding, family B, member 1	5.88235	0.00513
UHNmcdna0018476	BQ555702	Mm.3970	Elavl4	ELAV (embryonic lethal, abnormal vision, Drosophila)-like 4 (Hu antigen D)	5.49451	0.00833
UHNmcdna0008285					5.02513	0.0123
UHNmcdna0018433	AK139400	Mm.452869		Transcribed locus	4.42478	0.0144
UHNmcdna0022343	BQ552251	Mm.39046	Flnc	Filamin C, gamma (actin binding protein 280)	3.78788	0.000455
UHNmcdna0010963	BG072801	Mm.2128	S100a9	S100 calcium binding protein A9 (calgranulin B)	3.71747	0.000169
UHNmcdna0017344	BQ553489	Mm.461217	Glp1	GATA-like 1	3.50877	0.00937
UHNmcdna0016274	BQ551305	Mm.475800	Tubgcp6	tubulin, gamma complex associated protein 6	3.40136	0.00432
UHNmcdna0016883	BQ552609	Mm.447280	BC050972	cDNA sequence BC050972	3.30033	0.00247
UHNmcdna0011711	BG073469	Mm.196110	Hba-a1	Hemoglobin alpha, adult chain 1	3.18471	0.0127
UHNmcdna0011533	CK334908	Mm.196110	Hba-a1	Hemoglobin alpha, adult chain 1	3.02115	0.00901
UHNmcdna0015013	BG076244	Mm.230169	Got2	Glutamate oxaloacetate transaminase 2, mitochondrial	2.94985	0.00914
UHNmcdna0019126	BQ556994				2.94985	0.000233
UHNmcdna0011710	BG073468	Mm.196110	Hba-a1	Hemoglobin alpha, adult chain 1	2.89017	0.00967
UHNmcdna0012817	CK335036	Mm.288567	Hbb-b1	Hemoglobin, beta adult minor chain	2.89017	0.0147
UHNmcdna0011880					2.84091	0.0127
UHNmcdna0012010	BG073617	Mm.196110	Hba-a1	Hemoglobin alpha, adult chain 1	2.83286	0.0077
UHNmcdna0013113	BG087267	Mm.28231	Rarres2	Retinoic acid receptor responder (tazarotene induced) 2	2.83286	0.00429
UHNmcdna0012081	CK334957	Mm.196110	Hba-a1	Hemoglobin alpha, adult chain 1	2.77008	0.0114
UHNmcdna0020948	BQ560549	Mm.10299	Col5a2	Collagen, type V, alpha 2	2.73973	0.00203
UHNmcdna0004968	NM_024184	Mm.29680	Asf1b	ASF1 anti-silencing function 1 homolog B (S. cerevisiae)	2.73224	0.000808
UHNmcdna0003042	CK334464	Mm.288567	Hbb-b1	Hemoglobin, beta adult minor chain	2.7027	0.0145
UHNmcdna0011174	BG072990	Mm.288567	Hbb-b1	Hemoglobin, beta adult minor chain	2.7027	0.0132
UHNmcdna0011999	BG086422	Mm.196110	Hba-a1	Hemoglobin alpha, adult chain 1	2.65252	0.00974
UHNmcdna0013028	NM_020486	Mm.29236	Bcam	Basal cell adhesion molecule	2.63158	0.00514
UHNmcdna0001199	BG077277	Mm.147226	Mt2	Metallothionein 2	2.6178	0.000337
UHNmcdna0011709	BG073467	Mm.196110	Hba-a1	Hemoglobin alpha, adult chain 1	2.6178	0.0131
UHNmcdna0015408	BQ550046	Mm.54544	3830417A13Rik	RIKEN cDNA 3830417A13 gene	2.58398	0.00032
UHNmcdna0021562	BQ561762	Mm.263396	Itgb1	Integrin beta 1 (fibronectin receptor beta)	2.57732	0.00691
UHNmcdna0020478	BQ559624	Mm.250438	Prss23	Protease, serine, 23	2.57069	0.0137
UHNmcdna0022019	BQ562684	Mm.292100	Fgl2	Fibrinogen-like protein 2	2.55754	0.00555
UHNmcdna0022633	BQ561594	Mm.273804	Racgap1	Rac GTPase-activating protein 1	2.49377	4.91e-05
UHNmcdna0004986	BG080374	Mm.348326	Ppap2b	Phosphatidic acid phosphatase type 2B	2.48756	0.0151
UHNmcdna0019990	BQ558702	Mm.9086	Slc16a1	Solute carrier family 16 (monocarboxylic acid transporters), member 1	2.48756	0.000979
UHNmcdna0013347	BG074838	Mm.292401	Zfp503	Zinc finger protein 503	2.40964	0.00173
UHNmcdna0002481	BG065049	Mm.2423	Col2a1	Collagen, type II, alpha 1	2.38095	0.0141
UHNmcdna0013844	BG075257	Mm.25457	Ccno	Cyclin O	2.35294	0.00315
UHNmcdna0000890	BG063680	Mm.49309	Mobkl2a	MOB1, Mps One Binder kinase activator-like 2A (yeast)	2.34742	0.0094
UHNmcdna0011137	BG072959	Mm.3544	Cacnb3	Calcium channel, voltage-dependent, beta 3 subunit	2.331	0.0102
UHNmcdna0010944	BG085576	Mm.249555	Col3a1	Collagen, type III, alpha 1	2.32558	4.67e-05
UHNmcdna0011291					2.31481	0.0124
UHNmcdna0017802	BQ554394	Mm.308134	Cald1	Caldesmon 1	2.31481	0.00198
UHNmcdna0019578	BQ557895	Mm.103428	2410131K14Rik	RIKEN cDNA 2410131K14 gene	2.30947	0.000135
UHNmcdna0022134	BQ562921	Mm.14302	Ccr5	Chemokine (C-C motif) receptor 5	2.29885	0.00686
UHNmcdna0016135	BQ551005	Mm.282694	Mrpl55	Mitochondrial ribosomal protein L55	2.26244	0.0116
UHNmcdna0012247	BG073902	Mm.2020	Csrp2	Cysteine and glycine-rich protein 2	2.25734	0.00164
UHNmcdna0017755	BQ554301	Mm.453390		Transcribed locus	2.25734	0.00221
UHNmcdna0018573	BQ555882	Mm.265917	Thra	Thyroid hormone receptor alpha	2.25734	0.000258
UHNmcdna0013368	BG087478	Mm.440114	Pbx1	pre B-cell leukemia transcription factor 1	2.24719	6.21e-05
UHNmcdna0006399	CK334626	Mm.291936	Map4k5	Mitogen-activated protein kinase kinase kinase kinase 5	2.23214	0.00645
UHNmcdna0018847	BQ556393	Mm.276355	Slc34a1	Predicted gene, ENSMUSG00000074889	2.22222	0.0105
UHNmcdna0008395	BG070535	Mm.399660	Zdhhc14	Zinc finger, DHHC domain containing 14	2.19298	0.000502
UHNmcdna0012182	BG086567	Mm.512	Wbp5	WW domain binding protein 5	2.19298	0.000744
UHNmcdna0017777	BQ554344	Mm.27481	Akap12	A kinase (PRKA) anchor protein (gravin) 12	2.18818	0.0131
UHNmcdna0020935	BQ560520	Mm.315652	Dhx35	DEAH (Asp-Glu-Ala-His) box polypeptide 35	2.18341	0.00476
UHNmcdna0018701	BQ556118	Mm.29580	Stmn2	Stathmin-like 2	2.17391	0.00663
UHNmcdna0009989	BG084867	Mm.271854	Lrp1	Low density lipoprotein receptor-related protein 1	2.1692	0.000248
UHNmcdna0017694	AK036333				2.1692	0.00566
UHNmcdna0010973	BG072811	Mm.29933	Palld	Palladin, cytoskeletal associated protein	2.1645	0.0125
UHNmcdna0015830	BQ550379	Mm.33706	2210021J22Rik	RIKEN cDNA 2210021J22 gene	2.12314	1.91e-05
UHNmcdna0008128	BG083199	Mm.211494	Pkhd1l1	Polycystic kidney and hepatic disease 1-like 1	2.11864	0.00905
UHNmcdna0015512	BQ553053	Mm.46749	Slc7a6	Solute carrier family 7 (cationic amino acid transporter, y+ system), member 6	2.1097	0.000233
UHNmcdna0020576	BQ559822	Mm.194459	Ubxd8	UBX domain containing 8	2.1097	0.000783
UHNmcdna0008268	BG083332	Mm.282359	Ltf	Lactotransferrin	2.10084	0.00309
UHNmcdna0022335	BQ552182	Mm.139127	Morc2a	Microrchidia 2A	2.10084	0.00218
UHNmcdna0015389	BQ561505	Mm.244931	Zhx1	Zinc fingers and homeoboxes 1	2.09644	0.00191
UHNmcdna0019828	BQ558373	Mm.274540	Camkv	CaM kinase-like vesicle-associated	2.09644	0.000479
UHNmcdna0015788	BQ550290	Mm.90047	Nostrin	Nitric oxide synthase trafficker	2.08768	0.0123
UHNmcdna0001850	BG077818	Mm.192991	Mt1	Metallothionein 1	2.08333	2.88e-05
UHNmcdna0011415	BG073196	Mm.277735	Col1a1	Collagen, type I, alpha 1	2.08333	0.00173
UHNmcdna0010208	BG072148	Mm.29358	Tppp3	Tubulin polymerization-promoting protein family member 3	2.079	0.012
UHNmcdna0010633	CK334809	Mm.390403	1110031I02Rik	RIKEN cDNA 1110031I02 gene	2.079	0.00953
UHNmcdna0013792	CK335128	Mm.263355	Prdm5	PR domain containing 5	2.07469	0.0027
UHNmcdna0013597					2.05339	0.00319
UHNmcdna0003202	BG065707	Mm.100353	Tbl3	Transducin (beta)-like 3	2.0284	0.00176
UHNmcdna0011667	BG073428	Mm.28919	Dstn	Destrin	2.0202	0.00032
UHNmcdna0007797	BG070049	Mm.22183	H6pd	Hexose-6-phosphate dehydrogenase (glucose 1-dehydrogenase)	2.00803	0.00133
UHNmcdna0018933	BQ556567	Mm.439884	2810030E01Rik	RIKEN cDNA 2810030E01 gene	2.00401	0.0014
UHNmcdna0019891	BQ558497				2.00401	0.000122
UHNmcdna0022429	BQ555148	Mm.282672	Rassf9	Ras association (RalGDS/AF-6) domain family (N-terminal) member 9	2.00401	5.25e-05
UHNmcdna0016645	BQ552190	Mm.206505	Timp2	Tissue inhibitor of metalloproteinase 2	2	0.00438
UHNmcdna0001201	BG063927	Mm.257765	Clic4	Chloride intracellular channel 4 (mitochondrial)	1.99601	0.0129
UHNmcdna0012337	BG086695	Mm.458921	Cluap1	Clusterin associated protein 1	1.99203	0.00034
UHNmcdna0017356	BQ553506	Mm.289131	Hmgcs2	3-hydroxy-3-methylglutaryl-Coenzyme A synthase 2	1.98807	6.22e-05
UHNmcdna0022502	BQ557689	Mm.473963	D230014K01Rik	RIKEN cDNA D230014K01 gene	1.98413	6.03e-05
UHNmcdna0022586	BQ559986				1.98413	0.000215
UHNmcdna0014794					1.9802	1.75e-05
UHNmcdna0015550	BQ555623	Mm.310974	Stk36	Serine/threonine kinase 36 (fused homolog, Drosophila)	1.9802	2.28e-05
UHNmcdna0020259	BQ559211	Mm.7524	Dag1	Dystroglycan 1	1.9802	0.00013
UHNmcdna0022407	BQ554337	Mm.44529	Cap2	CAP, adenylate cyclase-associated protein, 2 (yeast)	1.97239	0.0079
UHNmcdna0013962	BG075367	Mm.5348	Phf7	PHD finger protein 7	1.96464	0.00162
UHNmcdna0017854	BQ554502	Mm.436656	Cacna1c	Calcium channel, voltage-dependent, L type, alpha 1C subunit	1.96078	0.0034
UHNmcdna0017875	BQ554540				1.96078	7e-05
UHNmcdna0020574	BQ559819	Mm.252967	1700020O03Rik	RIKEN cDNA 1700020O03 gene	1.95695	9.01e-05
UHNmcdna0015592	BQ557753	Mm.253614	Ppil2	Peptidylprolyl isomerase (cyclophilin)-like 2	1.95312	0.00321
UHNmcdna0004521	BG066879	Mm.391933	Lpp	LIM domain containing preferred translocation partner in lipoma	1.94553	0.00187
UHNmcdna0017360	BQ553511	Mm.267998	Taf11	TAF11 RNA polymerase II, TATA box binding protein (TBP)-associated factor	1.94175	0.0128
UHNmcdna0020276	BQ559244	Mm.379454	Pask	PAS domain containing serine/threonine kinase	1.94175	6.41e-05
UHNmcdna0017839	BQ554462				1.93424	2.14e-05
UHNmcdna0008741	NM_029720	Mm.292567	Creld2	Cysteine-rich with EGF-like domains 2	1.9305	0.0119
UHNmcdna0017096	BQ553023	Mm.27740	Tnfaip8	Tumor necrosis factor, alpha-induced protein 8	1.9305	2.22e-05
UHNmcdna0018146	BQ555036	Mm.23049	Filip1	Filamin A interacting protein 1	1.9305	0.0129
UHNmcdna0020029	BQ558775	Mm.252941	Fyco1	FYVE and coiled-coil domain containing 1	1.9305	0.000322
UHNmcdna0015095	BG076310	Mm.29431	Tmem97	Transmembrane protein 97	1.92308	0.000387
UHNmcdna0019585	BQ557910	Mm.7281	Col5a1	Collagen, type V, alpha 1	1.92308	0.00272
UHNmcdna0022236	BQ550482	Mm.371682	Arcn1	Archain 1	1.92308	2.84e-05
UHNmcdna0019945	BQ558609	Mm.87078	Lefty2	Left-right determination factor 2	1.91939	0.000734
UHNmcdna0018427	BQ555609	Mm.788	Ly6e	Lymphocyte antigen 6 complex, locus E	1.91571	0.000188
UHNmcdna0021455	BQ561549	Mm.218770	Ifi202b	Interferon activated gene 202B	1.91571	0.00153
UHNmcdna0010259	BG085028				1.9084	0.0145
UHNmcdna0002517	BG078376	Mm.4876	Rcn1	Reticulocalbin 1	1.90114	0.00316
UHNmcdna0016450	BQ551676	Mm.277409	Gab1	Growth factor receptor bound protein 2-associated protein 1	1.90114	0.000253
UHNmcdna0018237	BQ555238				1.89753	0.00422
UHNmcdna0009514	BG084373	Mm.93636	Dmxl2	Dmx-like 2	1.89394	0.00183
UHNmcdna0014265	AK040540				1.89394	0.00068
UHNmcdna0017571	BQ553941	Mm.187090	Klhl26	Kelch-like 26 (Drosophila)	1.8797	0.00441
UHNmcdna0019113	BQ556956	Mm.278467	Sardh	Sarcosine dehydrogenase	1.8797	4.02e-05
UHNmcdna0022432	BQ555214	Mm.182563	Rab1b	RAB1B, member RAS oncogene family	1.8797	2.73e-05
UHNmcdna0022624	BQ561241	Mm.277792	Col1a2	Collagen, type I, alpha 2	1.8797	0.000379
UHNmcdna0008484	BG083452	Mm.4615	Dlg3	Discs, large homolog 3 (Drosophila)	1.87617	0.0016
UHNmcdna0009791	BG084609	Mm.274715	Ccdc3	Coiled-coil domain containing 3	1.87617	0.00253
UHNmcdna0013164	BG087310	Mm.131150	Dek	DEK oncogene (DNA binding)	1.87617	0.000397
UHNmcdna0017375	BQ553543	Mm.271980	Gprasp1	G protein-coupled receptor associated sorting protein 1	1.87617	0.00776
UHNmcdna0019906	BQ558529	Mm.83817	Vill	Villin-like	1.87266	0.000621
UHNmcdna0022247	BQ550578	Mm.41122	Rnf40	Ring finger protein 40	1.87266	6.77e-05
UHNmcdna0010131	BG072077	Mm.233799	Igfbp4	Insulin-like growth factor binding protein 4	1.86916	7.82e-05
UHNmcdna0010772	BG085429	Mm.136093	Atp5k	ATP synthase, H+ transporting, mitochondrial F1F0 complex, subunit e	1.86916	0.00994
UHNmcdna0020051	BQ558818	Mm.471705	Mreg	Melanoregulin	1.86916	0.000451
UHNmcdna0021426	BQ561486	Mm.252080	Pgd	Phosphogluconate dehydrogenase	1.86916	5.94e-05
UHNmcdna0008292	BG070435	Mm.475534		Transcribed locus	1.86567	0.000484
UHNmcdna0009040	BG071139	Mm.331194	EG229571	Predicted gene, EG229571	1.86567	9.72e-05
UHNmcdna0010049	CK334758				1.86567	0.000399
UHNmcdna0022234	BQ550429	Mm.209933	4932417H02Rik	RIKEN cDNA 4932417H02 gene	1.86567	4.14e-05
UHNmcdna0018486	BQ555722				1.8622	0.00028
UHNmcdna0022527	BQ558411	Mm.21482	Clns1a	Chloride channel, nucleotide-sensitive, 1A	1.8622	3.87e-05
UHNmcdna0009733	BG084558	Mm.278701	Srebf1	Sterol regulatory element binding transcription factor 1	1.85874	0.000371
UHNmcdna0015335					1.85874	3.3e-05
UHNmcdna0020228	BQ559145	Mm.27705	Prim2	DNA primase, p58 subunit	1.85874	0.000103
UHNmcdna0022229	BQ550106	Mm.27259	Numa1	Nuclear mitotic apparatus protein 1	1.85874	7.6e-05
UHNmcdna0022518	BQ557959	Mm.281464	Ptdss1	Phosphatidylserine synthase 1	1.85874	8.08e-05
UHNmcdna0017367	BQ553523	Mm.794	Trim41	Tripartite motif-containing 41	1.85185	4.42e-05
UHNmcdna0019575	BQ557890	Mm.253771	Sdccag3	Serologically defined colon cancer antigen 3	1.85185	2.63e-05
UHNmcdna0022430	BQ555176	Mm.45688	E130308A19Rik	RIKEN cDNA E130308A19 gene	1.85185	5.14e-05
UHNmcdna0022551	BQ559247	Mm.236123	Sf3b3	Splicing factor 3b, subunit 3	1.85185	2.36e-05
UHNmcdna0010006	BG071965	Mm.260114	Ccnb1	Cyclin B1	1.84843	0.00689
UHNmcdna0015740	BQ550194	Mm.26150		Transcribed locus	1.84843	0.00108
UHNmcdna0000061	BG063057	Mm.15675	Efna1	Ephrin A1	1.84502	0.000519
UHNmcdna0018777	BQ556263	Mm.289702	Syt1	Synaptotagmin I	1.84502	0.00191
UHNmcdna0021977	BQ562611				1.84162	0.000325
UHNmcdna0019823	BQ558364	Mm.439987	Snd1	Staphylococcal nuclease and tudor domain containing 1	1.83824	9.28e-05
UHNmcdna0013880	BG075290	Mm.335830	Iah1	Isoamyl acetate-hydrolyzing esterase 1 homolog (S. cerevisiae)	1.83486	0.00367
UHNmcdna0014057	BG075452	Mm.87532	Mga	MAX gene associated	1.83486	0.00278
UHNmcdna0016305	BQ551362	Mm.28995	Jarid1b	Jumonji, AT rich interactive domain 1B (Rbp2 like)	1.83486	0.00126
UHNmcdna0015319	BQ553625	Mm.179091	Cab39l	Calcium binding protein 39-like	1.8315	0.00586
UHNmcdna0018021	BQ554790	Mm.289645	Meg3	Maternally expressed 3	1.8315	1.48e-05
UHNmcdna0008499	BG083464	Mm.24738	Rrm2b	Ribonucleotide reductase M2 B (TP53 inducible)	1.82815	7.29e-05
UHNmcdna0015943	BQ550624	Mm.6743	Nfe2l1	Nuclear factor, erythroid derived 2,-like 1	1.82815	0.000434
UHNmcdna0022431	BQ555197	Mm.316080	Nlgn1	Neuroligin 1	1.82815	0.000134
UHNmcdna0022233	BQ550363	Mm.475627	Tulp4	Tubby like protein 4	1.82482	0.00407
UHNmcdna0022610	BQ560711	Mm.6766	Gpr177	G protein-coupled receptor 177	1.82482	0.000296
UHNmcdna0002345	BG064924	Mm.286863	2810025M15Rik	RIKEN cDNA 2810025M15 gene	1.82149	0.000131
UHNmcdna0016397	BQ551553	Mm.380433	Loxl3	Lysyl oxidase-like 3	1.82149	0.00257
UHNmcdna0007236	BG069344	Mm.469988	Acsl4	Acyl-CoA synthetase long-chain family member 4	1.81818	0.00223
UHNmcdna0001953	CK334388	Mm.84073	Bag3	Bcl2-associated athanogene 3	1.81488	0.000114
UHNmcdna0017860	BQ554512	Mm.214454		Transcribed locus	1.81488	0.00445
UHNmcdna0021338	BQ561319	Mm.262707	Rnft1	Ring finger protein, transmembrane 1	1.81488	4.53e-05
UHNmcdna0001583	CK334336	Mm.267514	Plxnb2	Plexin B2	1.81159	0.000132
UHNmcdna0001645	BG077650	Mm.6877	Ap2a1	Adaptor protein complex AP-2, alpha 1 subunit	1.81159	0.00332
UHNmcdna0018033	BQ554814	Mm.24865	Exoc6	Exocyst complex component 6	1.81159	5.36e-05
UHNmcdna0019638	BQ558022	Mm.182746	Mtpn	Myotrophin	1.81159	0.00147
UHNmcdna0011086	BG085695	Mm.28242	2810428I15Rik	RIKEN cDNA 2810428I15 gene	1.80832	0.00281
UHNmcdna0014743	BG088548	Mm.3982	Gas6	Growth arrest specific 6	1.80832	0.000513
UHNmcdna0002971					1.80505	0.0025
UHNmcdna0010483	BG072405	Mm.21652	3930401K13Rik	RIKEN cDNA 3930401K13 gene	1.80505	0.000441
UHNmcdna0014986	BG088746	Mm.314056	Trim27	Tripartite motif-containing 27	1.80505	0.00108
UHNmcdna0021380	BQ561398	Mm.252	Nqo1	NAD(P)H dehydrogenase, quinone 1	1.8018	0.00111
UHNmcdna0021502	BQ561640	Mm.475642	Ssr1	Signal sequence receptor, alpha	1.8018	4.16e-05
UHNmcdna0007905	BG069982	Mm.12286	Alox12	Arachidonate 12-lipoxygenase	1.79856	0.00199
UHNmcdna0012669	NM_025399	Mm.7070	Nudt14	Nudix (nucleoside diphosphate linked moiety X)-type motif 14	1.79856	0.0019
UHNmcdna0017346	BQ553491	Mm.149308		Transcribed locus	1.79856	6.05e-05
UHNmcdna0006973	CK334644	Mm.297596	Gm97	Gene model 97, (NCBI)	1.79533	9.34e-05
UHNmcdna0002042	BG064643	Mm.38017	Sigirr	Single immunoglobulin and toll-interleukin 1 receptor (TIR) domain	1.79211	2.21e-05
UHNmcdna0006214	BG068453	Mm.32012	Ncapg	On-SMC condensin I complex, subunit G	1.79211	8.79e-05
UHNmcdna0014816	CK335246	Mm.309526	Zfat	Zinc finger and AT hook domain containing	1.78891	0.00634
UHNmcdna0018360	BQ555479				1.78891	6.47e-05
UHNmcdna0013194	BG074712	Mm.227767	Crtc1	CREB regulated transcription coactivator 1	1.78253	0.000434
UHNmcdna0013639	BG075076				1.78253	0.00211
UHNmcdna0001190	BG077271	Mm.440173	Tomm40	Translocase of outer mitochondrial membrane 40 homolog (yeast)	1.77936	0.000252
UHNmcdna0001738	BG077730	Mm.29974	Mrpl38	Mitochondrial ribosomal protein L38	1.77936	0.000502
UHNmcdna0012092	NM_009712	Mm.300178	Arsb	Arylsulfatase B	1.77936	0.0143
UHNmcdna0014151	CK335153				1.77936	0.00048
UHNmcdna0016126	BQ550982	Mm.359030	Hcfc1r1	Host cell factor C1 regulator 1 (XPO1-dependent)	1.77936	0.00446
UHNmcdna0015505	BQ552678	Mm.246398	Tiparp	TCDD-inducible poly(ADP-ribose) polymerase	1.7762	7.92e-05
UHNmcdna0018089	AK134153	Mm.446626		Transcribed locus	1.7762	5.51e-05
UHNmcdna0007079	BG082301	Mm.379101	Lsm7	LSM7 homolog, U6 small nuclear RNA associated (S. cerevisiae)	1.77305	0.000247
UHNmcdna0012410	BC082304	Mm.370270	Bcl9l	B-cell CLL/lymphoma 9-like	1.77305	7.69e-05
UHNmcdna0020306					1.77305	0.013
UHNmcdna0018425	BQ555606	Mm.156172	Cux2	cut-like homeobox 2	1.76991	0.000397
UHNmcdna0019548	BQ557838	Mm.29659	Mel13	Melanoma nuclear protein 13	1.76991	4.56e-05
UHNmcdna0018457	BQ555665	Mm.385012	Scn8a	Sodium channel, voltage-gated, type VIII, alpha	1.76678	8.82e-05
UHNmcdna0022196	BQ563047	Mm.143908	5930416I19Rik	RIKEN cDNA 5930416I19 gene	1.76678	0.000857
UHNmcdna0022521	BQ558031	Mm.334193	Mier2	Mesoderm induction early response 1, family member 2	1.76678	0.000528
UHNmcdna0005906	BG081213	Mm.246432	Idh2	Isocitrate dehydrogenase 2 (NADP+), mitochondrial	1.76367	3.39e-05
UHNmcdna0008147	BG083217	Mm.209750	Foxk2	Forkhead box K2	1.76367	0.000244
UHNmcdna0017441					1.76367	5.6e-05
UHNmcdna0020450	BQ559575	Mm.28646	Grlf1	Glucocorticoid receptor DNA binding factor 1	1.76367	2.56e-05
UHNmcdna0000205	BG076482	Mm.273418	Mum1	Melanoma associated antigen (mutated) 1	1.76056	0.00208
UHNmcdna0015657	BQ562521	Mm.245357	Zc3h11a	Zinc finger CCCH type containing 11A	1.76056	3.59e-05
UHNmcdna0019923	BQ558567				1.76056	0.00179
UHNmcdna0020238	BQ559165	Mm.168965	Nsd1	Nuclear receptor-binding SET-domain protein 1	1.76056	0.000127
UHNmcdna0022441	BQ555868	Mm.439943	Parp6	Poly (ADP-ribose) polymerase family, member 6	1.76056	7.04e-05
UHNmcdna0017312	BQ553431	Mm.259634	Taok2	TAO kinase 2	1.75747	0.000293
UHNmcdna0022604	BQ560545	Mm.41420	Tbc1d10b	TBC1 domain family, member 10b	1.75747	0.000115
UHNmcdna0018644	BQ556007	Mm.220242	Ank2	Ankyrin 2, brain	1.75439	0.00423
UHNmcdna0019632	BQ558011	Mm.390003	EG623133	Predicted gene, EG623133	1.75439	0.000121
UHNmcdna0020847	BQ560356	Mm.243962	Clspn	Claspin homolog (Xenopus laevis)	1.75439	0.000168
UHNmcdna0015631	BQ560502	Mm.998	Psen1	Presenilin 1	1.75131	0.0022
UHNmcdna0017361					1.75131	8.12e-05
UHNmcdna0005516	BG080867	Mm.218233	Myh10	Myosin, heavy polypeptide 10, non-muscle	1.74825	0.00313
UHNmcdna0012028	BG073631				1.74825	0.000265
UHNmcdna0014894	BG088666	Mm.248772	1810027O10Rik	RIKEN cDNA 1810027O10 gene	1.74825	0.000395
UHNmcdna0017490	BQ553769	Mm.276255	Tmem134	Transmembrane protein 134	1.74825	7.33e-05
UHNmcdna0017760	BQ554308	Mm.188734	Adk	Adenosine kinase	1.74825	0.0057
UHNmcdna0019046	BQ556798	Mm.49544	Cchcr1	Coiled-coil alpha-helical rod protein 1	1.74825	0.00276
UHNmcdna0006209	CK334617	Mm.386754	Cacna2d3	Calcium channel, voltage-dependent, alpha2/delta subunit 3	1.7452	0.000572
UHNmcdna0008936	BG071039	Mm.84941	Aste1	Asteroid homolog 1 (Drosophila)	1.7452	0.0011
UHNmcdna0011366	BG073153	Mm.246605	Lingo1	Leucine rich repeat and Ig domain containing 1	1.7452	0.00955
UHNmcdna0014559	BG075852				1.7452	4.24e-05
UHNmcdna0015922	BQ550576	Mm.157070	Mcm8	Minichromosome maintenance deficient 8 (S. cerevisiae)	1.7452	0.01
UHNmcdna0018660	BQ556037	Mm.283194	Klhdc8b	Kelch domain containing 8B	1.7452	0.00656
UHNmcdna0011521	BG073296				1.74216	0.000174
UHNmcdna0014790	BG076049	Mm.27982	Dppa3	Developmental pluripotency-associated 3	1.74216	0.00332
UHNmcdna0022439	BQ555764	Mm.27136	Insig2	Insulin induced gene 2	1.74216	0.000205
UHNmcdna0011968	CK334948	Mm.340248	Nif3l1	Ngg1 interacting factor 3-like 1 (S. pombe)	1.73913	0.000206
UHNmcdna0013912	BG075320	Mm.2570	C1qb	Complement component 1, q subcomponent, beta polypeptide	1.73913	0.00618
UHNmcdna0017821	BQ554426	Mm.135619	Slc33a1	Solute carrier family 33 (acetyl-CoA transporter), member 1	1.73913	0.000482
UHNmcdna0018449	BQ555651	Mm.440652	Kcnmb4	Potassium large conductance calcium-activated channel, subfamily M, beta member 4	1.73913	3.84e-05
UHNmcdna0021491	BQ561621	Mm.36410	Madd	MAP-kinase activating death domain	1.73913	5.72e-05
UHNmcdna0022552	BQ559265	Mm.152987	Xpo7	Exportin 7	1.73913	4.66e-05
UHNmcdna0013157	BG087303	Mm.139146	Mettl4	Methyltransferase like 4	1.73611	0.00604
UHNmcdna0015521	BQ553613	Mm.40120	Casc3	Cancer susceptibility candidate 3	1.73611	5.26e-05
UHNmcdna0000973	BG063822	Mm.210018	Fermt2	Fermitin family homolog 2 (Drosophila)	1.7331	0.00357
UHNmcdna0009772	BG071746	Mm.261329	2900073G15Rik	RIKEN cDNA 2900073G15 gene	1.7301	0.000323
UHNmcdna0015328	BQ554936	Mm.27925	Dbndd1	Dysbindin (dystrobrevin binding protein 1) domain containing 1	1.7301	4.15e-05
UHNmcdna0019667	BQ558073	Mm.225649	A930008G19Rik	RIKEN cDNA A930008G19 gene	1.7301	0.000231
UHNmcdna0004014	BG079630	Mm.134068	C79127	Expressed sequence C79127	1.72712	0.0112
UHNmcdna0010389	BG072316	Mm.380982		Transcribed locus	1.72712	0.00958
UHNmcdna0017308	BQ553423	Mm.393329		Transcribed locus	1.72712	0.00013
UHNmcdna0022386	BQ553608	Mm.291482	Sil1	Endoplasmic reticulum chaperone SIL1 homolog (S. cerevisiae)	1.72712	7.17e-05
UHNmcdna0022276	BQ551217	Mm.277351	Lgr4	Leucine-rich repeat-containing G protein-coupled receptor 4	1.72414	0.0122
UHNmcdna0001933	CK334383	Mm.40796	Shroom2	Shroom family member 2	1.72117	0.000243
UHNmcdna0022228	BQ550096	Mm.347009	Prdx2	Peroxiredoxin 2	1.72117	0.000208
UHNmcdna0022513	BQ557881	Mm.331565	Stoml2	Stomatin (Epb7.2)-like 2	1.72117	6.4e-05
UHNmcdna0000195	BG063004	Mm.43831	Lgals1	Lectin, galactose binding, soluble 1	1.71821	0.00123
UHNmcdna0015417	BQ550272	Mm.19111	Prkaca	Protein kinase, cAMP dependent, catalytic, alpha	1.71821	0.000104
UHNmcdna0017965	BQ554674	Mm.5915	Dph5	DPH5 homolog (S. cerevisiae)	1.71821	3.05e-05
UHNmcdna0018094	BQ554931	Mm.1131	Npdc1	Neural proliferation, differentiation and control gene 1	1.71821	0.00185
UHNmcdna0022446	BQ556138	Mm.139127	Morc2a	Microrchidia 2A	1.71821	0.000221
UHNmcdna0009678	CK334739	Mm.151315	Nuf2	NUF2, NDC80 kinetochore complex component, homolog (S. cerevisiae)	1.71527	0.0062
UHNmcdna0015434	BQ551006	Mm.219429	Serpinb9c	Serine (or cysteine) peptidase inhibitor, clade B, member 9c	1.71527	0.000515
UHNmcdna0018020	BQ554788	Mm.19047	Jph4	Junctophilin 4	1.71527	0.000365
UHNmcdna0020524	BQ559715	Mm.295062	Btaf1	BTAF1 RNA polymerase II, B-TFIID transcription factor-associated, (Mot1 homolog, S. cerevisiae)	1.71527	0.000937
UHNmcdna0022536	BQ558566	Mm.28904	Tbc1d22a	TBC1 domain family, member 22a	1.71527	0.000312
UHNmcdna0001383	BG077436				1.71233	0.00198
UHNmcdna0012831					1.71233	0.000665
UHNmcdna0015008	BG076239	Mm.228619	Manbal	Mannosidase, beta A, lysosomal-like	1.71233	0.000128
UHNmcdna0000882	BG077058	Mm.11285	Adprhl2	ADP-ribosylhydrolase like 2	1.7094	5.07e-05
UHNmcdna0018281	BQ555324	Mm.234832	Cadm1	Cell adhesion molecule 1	1.7094	0.00596
UHNmcdna0001651	CK334343	Mm.314056	Trim27	Tripartite motif-containing 27	1.70648	0.000543
UHNmcdna0015547	BQ555502	Mm.383682		Transcribed locus	1.70648	4.73e-05
UHNmcdna0019272	BQ557285				1.70648	0.00303
UHNmcdna0014526	BG075825	Mm.378950	Kifc2	Kinesin family member C2	1.70358	0.00158
UHNmcdna0017758	BQ554304	Mm.21772	Smarcd2	SWI/SNF related, matrix associated, actin dependent regulator of chromatin, subfamily d, member 2	1.70358	2.99e-05
UHNmcdna0002588	BG078443	Mm.439903	Mylc2b	Myosin light chain, regulatory B	1.70068	0.000617
UHNmcdna0015659	BQ562630	Mm.21740	Hnrnph1	Heterogeneous nuclear ribonucleoprotein H1	1.70068	3.37e-05
UHNmcdna0017320	BQ553444	Mm.391938	0610007N19Rik	RIKEN cDNA 0610007N19 gene	1.70068	0.00146
UHNmcdna0017354					1.70068	0.000122
UHNmcdna0018759	BQ556232	Mm.44721	Lgi2	Leucine-rich repeat LGI family, member 2	1.70068	0.00574
UHNmcdna0022406	BQ554305	Mm.41593	Creld1	Cysteine-rich with EGF-like domains 1	1.70068	0.000287
UHNmcdna0002263	BG064849	Mm.21911	Rexo2	REX2, RNA exonuclease 2 homolog (S. cerevisiae)	1.69779	0.000716
UHNmcdna0014138	BG088064	Mm.252561	Hs6st2	Heparan sulfate 6-O-sulfotransferase 2	1.69779	0.00247
UHNmcdna0015473	BQ551736	Mm.42045	Gsg2	Germ cell-specific gene 2	1.69779	0.0149
UHNmcdna0020891	BQ560436	Mm.13445	Oxct1	3-oxoacid CoA transferase 1	1.69779	0.000115
UHNmcdna0022380	BQ553424	Mm.10174	Thap7	THAP domain containing 7	1.69779	9.5e-05
UHNmcdna0011537					1.69492	0.000104
UHNmcdna0011803	BG086273	Mm.21162	Ndufa13	NADH dehydrogenase (ubiquinone) 1 alpha subcomplex, 13	1.69492	0.00217
UHNmcdna0012942	CK335047	Mm.31259	Aof1	Amine oxidase, flavin containing 1	1.69492	0.000149
UHNmcdna0014715	BG075991	Mm.325816	Csnk1g1	Casein kinase 1, gamma 1	1.69492	4.35e-05
UHNmcdna0021488	BQ561617	Mm.203921	Otub1	OTU domain, ubiquitin aldehyde binding 1	1.69492	0.00016
UHNmcdna0022494	BQ557527	Mm.9404	Nbl1	Neuroblastoma, suppression of tumorigenicity 1	1.69492	5.51e-05
UHNmcdna0003038	BG078834	Mm.236969	Renbp	Renin binding protein	1.69205	0.00066
UHNmcdna0020626	BQ559924	Mm.277384	Atg2a	ATG2 autophagy related 2 homolog A (S. cerevisiae)	1.69205	0.000212
UHNmcdna0002098	BG064707	Mm.329022	Abcf1	ATP-binding cassette, sub-family F (GCN20), member 1	1.68919	0.000161
UHNmcdna0014779	AK039022	Mm.445767		Transcribed locus	1.68919	0.000165
UHNmcdna0021168	BQ560987	Mm.23932	Slc22a23	Solute carrier family 22, member 23	1.68919	0.0112
UHNmcdna0022230	BQ550139	Mm.470157	Mat2a	methionine adenosyltransferase II, alpha	1.68919	7.29e-05
UHNmcdna0022383	BQ553529	Mm.250425	2310065K24Rik	RIKEN cDNA 2310065K24 gene	1.68919	9.01e-05
UHNmcdna0022543	BQ559028	Mm.250936	Golph3	Golgi phosphoprotein 3	1.68919	0.00744
UHNmcdna0010788					1.68634	4.34e-05
UHNmcdna0013173	CK335064	Mm.261570	Gtf2i	General transcription factor II I	1.68634	0.000108
UHNmcdna0000716	BG063533	Mm.392825	Rbms1	RNA binding motif, single stranded interacting protein 1	1.6835	0.00152
UHNmcdna0012206					1.6835	0.000191
UHNmcdna0014380	BG088258	Mm.37638	Actn2	Actinin alpha 2	1.6835	0.00684
UHNmcdna0015528	BQ553882				1.6835	0.000166
UHNmcdna0015743	BQ550200	Mm.247761	Tbrg4	Transforming growth factor beta regulated gene 4	1.6835	0.00831
UHNmcdna0009754	BG071732	Mm.309954	Hs1bp3	HCLS1 binding protein 3	1.68067	8e-05
UHNmcdna0014924	BG076168				1.68067	8.62e-05
UHNmcdna0016981	BQ552800	Mm.415218	BC059842	CDNA sequence BC059842	1.68067	0.000737
UHNmcdna0017024	BQ552884	Mm.458730		Transcribed locus, strongly similar to XP_001477702.1 PREDICTED: similar to gag protein [Mus musculus]	1.68067	0.000131
UHNmcdna0018004	BQ554751	Mm.27308	Arf6	ADP-ribosylation factor 6	1.68067	4.9e-05
UHNmcdna0018048	BQ554840	Mm.244319	AW049604	Expressed sequence AW049604	1.68067	0.000976
UHNmcdna0001734	CK334352	Mm.274842	Plac1	Placental specific protein 1	1.67785	0.000161
UHNmcdna0008059	BG070212	Mm.333349	Wnk1	WNK lysine deficient protein kinase 1	1.67785	0.000541
UHNmcdna0017532	BQ553867	Mm.286753	Rgs3	Regulator of G-protein signaling 3	1.67785	0.00896
UHNmcdna0021986	BQ562629	Mm.211963	Vps13a	Vacuolar protein sorting 13A (yeast)	1.67785	0.000355
UHNmcdna0018416	BQ555590	Mm.17604	Gnb5	Guanine nucleotide binding protein (G protein), beta 5	1.67504	0.000238
UHNmcdna0022419	BQ554966	Mm.284792	Wbp2	WW domain binding protein 2	1.67504	3.86e-05
UHNmcdna0022574	BQ559917	Mm.24621	Tcfcp2l1	Transcription factor CP2-like 1	1.67504	0.00185
UHNmcdna0012434	CK334992	Mm.466981		Transcribed locus	1.66945	6.12e-05
UHNmcdna0014104	NM_021308	Mm.85253	Piwil2	Piwi-like homolog 2 (Drosophila)	1.66945	0.00141
UHNmcdna0022417	BQ554884	Mm.209491	Fnbp1l	Formin binding protein 1-like	1.66945	0.000634
UHNmcdna0000795	BG063601	Mm.41964	Tgm1	Transglutaminase 1, K polypeptide	1.66667	0.000367
UHNmcdna0000864	BG063661	Mm.248640	1200009I06Rik	RIKEN cDNA 1200009I06 gene	1.66667	0.000792
UHNmcdna0000912	CK334223	Mm.289706	Usp19	Ubiquitin specific peptidase 19	1.66667	0.000128
UHNmcdna0001223	BG077298	Mm.392264	Rest	RE1-silencing transcription factor	1.66667	0.000602
UHNmcdna0012288	BG073938	Mm.195635	Ssbp3	Single-stranded DNA binding protein 3	1.66667	0.00337
UHNmcdna0013603	BG075047	Mm.28349	1500032D16Rik	RIKEN cDNA 1500032D16 gene	1.66667	0.00644
UHNmcdna0015128	AK046992	Mm.246934	N4bp2l2	NEDD4 binding protein 2-like 2	1.66667	6.99e-05
UHNmcdna0015516	BQ553553	Mm.6478	Mycbp2	MYC binding protein 2	1.66667	6.44e-05
UHNmcdna0015707	BQ550129	Mm.218698	Ccdc9	Coiled-coil domain containing 9	1.66667	7.82e-05
UHNmcdna0016753					1.66667	0.000177
UHNmcdna0002402	BG064975	Mm.89515	Snx9	Sorting nexin 9	1.66389	0.000114
UHNmcdna0007259	BG069367	Mm.32646	Zfand2b	Zinc finger, AN1 type domain 2B	1.66389	5.56e-05
UHNmcdna0022382	BQ553476	Mm.340248	Nif3l1	Ngg1 interacting factor 3-like 1 (S. pombe)	1.66389	0.000139
UHNmcdna0000400	CK334100	Mm.203949	Dok4	Docking protein 4	1.66113	9.8e-05
UHNmcdna0002084	BG064682	Mm.240839	Tpm3	Tropomyosin 3, gamma	1.66113	0.00156
UHNmcdna0014941					1.66113	0.000178
UHNmcdna0018039	BQ554824	Mm.178322	Cadm4	Cell adhesion molecule 4	1.66113	0.000211
UHNmcdna0020318	BQ559322	Mm.41737	Gng2	Guanine nucleotide binding protein (G protein), gamma 2	1.66113	0.00165
UHNmcdna0002232	CK334415	Mm.434411	Ccs	Copper chaperone for superoxide dismutase	1.65837	0.000559
UHNmcdna0010846	BG085495	Mm.256858	Dynll1	Dynein light chain LC8-type 1	1.65837	8.21e-05
UHNmcdna0013813	NM_029673	Mm.235123	Immt	Inner membrane protein, mitochondrial	1.65837	0.000367
UHNmcdna0015536	BQ554776	Mm.391757		Transcribed locus	1.65837	6.26e-05
UHNmcdna0017953	BQ554651	Mm.390468	100040297	Predicted gene, 100040297	1.65837	4.32e-05
UHNmcdna0018524	BQ555792	Mm.381206	Ptprt	protein tyrosine phosphatase, receptor type, T	1.65837	0.000312
UHNmcdna0011630					1.65563	0.000107
UHNmcdna0014291	CK335170	Mm.206250	Marveld1	MARVEL (membrane-associating) domain containing 1	1.65563	0.00078
UHNmcdna0014589	BG088420	Mm.29525	Zfp592	Zinc finger protein 592	1.65563	0.0101
UHNmcdna0017523	BQ553849	Mm.200775	Tgfbr3	Transforming growth factor, beta receptor III	1.65563	0.000628
UHNmcdna0001706	NM_153585	Mm.283708	Cnot10	CCR4-NOT transcription complex, subunit 10	1.65289	0.000175
UHNmcdna0009649	BG084485	Mm.207894	Ube2q2	Ubiquitin-conjugating enzyme E2Q (putative) 2	1.65289	0.00202
UHNmcdna0010477	BG072399	Mm.17670	AU042651	Expressed sequence AU042651	1.65289	0.000165
UHNmcdna0010878					1.65289	8.46e-05
UHNmcdna0015279	BQ551836	Mm.292040	Nrbp1	Nuclear receptor binding protein 1	1.65289	0.00036
UHNmcdna0001345	BG077400	Mm.8684	Agpat1	1-acylglycerol-3-phosphate O-acyltransferase 1 (lysophosphatidic acid acyltransferase, alpha)	1.65017	0.000131
UHNmcdna0012787	BG074357	Mm.157105	Psmc1	Protease (prosome, macropain) 26S subunit, ATPase 1	1.65017	0.0025
UHNmcdna0021043	BQ560738	Mm.211477	Phldb2	Pleckstrin homology-like domain, family B, member 2	1.65017	0.000302
UHNmcdna0022539	BQ558616	Mm.37380	Rab43	RAB43, member RAS oncogene family	1.65017	0.000371
UHNmcdna0004609	BG066959	Mm.28232	Senp6	SUMO/sentrin specific peptidase 6	1.64745	0.000322
UHNmcdna0013796	BG075213				1.64745	0.000251
UHNmcdna0014568	CK335215	Mm.27372	Huwe1	HECT, UBA and WWE domain containing 1	1.64745	0.000111
UHNmcdna0009548	BG071555	Mm.260893	Apitd1	Apoptosis-inducing, TAF9-like domain 1	1.64474	0.00192
UHNmcdna0014169	BG088092	Mm.33832	Slc14a1	Solute carrier family 14 (urea transporter), member 1	1.64474	6.92e-05
UHNmcdna0022398	BQ554182	Mm.18709	Sgca	Sarcoglycan, alpha (dystrophin-associated glycoprotein)	1.64474	3.89e-05
UHNmcdna0000412	NM_028761	Mm.182350	Parn	Poly(A)-specific ribonuclease (deadenylation nuclease)	1.64204	0.00051
UHNmcdna0000975	CK334232	Mm.46480	Tmem41a	Transmembrane protein 41a	1.64204	0.000454
UHNmcdna0001129	CK334280	Mm.285849	Pfpl	Pore forming protein-like	1.64204	0.000123
UHNmcdna0001641	NM_007458	Mm.6877	Ap2a1	Adaptor protein complex AP-2, alpha 1 subunit	1.64204	0.000235
UHNmcdna0022506	BQ557739	Mm.261025	Cdv3	carnitine deficiency-associated gene expressed in ventricle 3	1.63934	0.00019
UHNmcdna0001553	BG077582	Mm.30208	Mrps27	Mitochondrial ribosomal protein S27	1.63666	8.56e-05
UHNmcdna0002861	BG078687	Mm.306673	Chmp6	Chromatin modifying protein 6	1.63666	0.00445
UHNmcdna0011333	BG085864	Mm.34046	Selm	Selenoprotein M	1.63666	9.09e-05
UHNmcdna0012003	NM_008565	Mm.1500	Mcm4	Minichromosome maintenance deficient 4 homolog (S. cerevisiae)	1.63666	0.000122
UHNmcdna0015119	BG076331	Mm.29564	Mmp2	Matrix metallopeptidase 2	1.63666	0.00192
UHNmcdna0015529	BQ554008	Mm.242072	Tial1	Tia1 cytotoxic granule-associated RNA binding protein-like 1	1.63666	0.000108
UHNmcdna0017780	BQ554350	Mm.471710		Transcribed locus	1.63666	0.00243
UHNmcdna0012822	BG074388				1.63399	6.9e-05
UHNmcdna0015557	BQ555851	Mm.25849	Fis1	Fission 1 (mitochondrial outer membrane) homolog (yeast)	1.63399	9.91e-05
UHNmcdna0000493	BG063345	Mm.390108	Cmtm3	CKLF-like MARVEL transmembrane domain containing 3	1.63132	0.000278
UHNmcdna0004215	BG066681				1.63132	0.000122
UHNmcdna0012855					1.63132	0.000705
UHNmcdna0017861	BQ554514	Mm.42196	Uhrf1	Ubiquitin-like, containing PHD and RING finger domains, 1	1.63132	0.000356
UHNmcdna0001547	CK334330	Mm.474100	Ap2a2	adaptor protein complex AP-2, alpha 2 subunit	1.62866	0.000109
UHNmcdna0009450	BG071473	Mm.23847	Lrp2	Low density lipoprotein receptor-related protein 2	1.62866	0.0108
UHNmcdna0009813	BG071796	Mm.151819	Cdh22	Cadherin 22	1.62866	0.000171
UHNmcdna0011184	AK129075	Mm.260714	Ttll4	Tubulin tyrosine ligase-like family, member 4	1.62866	0.00336
UHNmcdna0011931	CK334942	Mm.34663	Nxt1	NTF2-related export protein 1	1.62866	0.000391
UHNmcdna0012308	BG086671	Mm.14802	H19	H19 fetal liver mRNA	1.62866	0.000625
UHNmcdna0015898	BQ550517	Mm.261676	Hist1h2bc	Histone cluster 1, H2bc	1.62866	0.00303
UHNmcdna0017823	BQ554430	Mm.248188	Lsm4	LSM4 homolog, U6 small nuclear RNA associated (S. cerevisiae)	1.62866	6.35e-05
UHNmcdna0002618	BG078473	Mm.440847	Bhlhb9	Basic helix-loop-helix domain containing, class B9	1.62602	0.000305
UHNmcdna0005321	BG067620				1.62602	0.000298
UHNmcdna0005824	BG081144	Mm.439928	Ctdspl	CTD (carboxy-terminal domain, RNA polymerase II, polypeptide A) small phosphatase-like	1.62602	0.0023
UHNmcdna0012873	CK335041	Mm.389478	Zfp687	Zinc finger protein 687	1.62602	0.00017
UHNmcdna0013948					1.62602	0.000104
UHNmcdna0017267	BQ553349	Mm.24829	Fbxo31	F-box protein 31	1.62602	0.000127
UHNmcdna0008481	AK018459		8430436C05Rik	RIKEN cDNA 8430436C05 gene	1.62338	0.000479
UHNmcdna0011049					1.62338	0.000118
UHNmcdna0012548	BG086876	Mm.257067	Lynx1	Ly6/neurotoxin 1	1.62338	0.000387
UHNmcdna0013600	BG075044				1.62338	9.07e-05
UHNmcdna0013877	BG087837	Mm.34410	Ruvbl2	RuvB-like protein 2	1.62338	0.000218
UHNmcdna0015172	NM_146188	Mm.214380	Kctd15	Potassium channel tetramerisation domain containing 15	1.62338	0.00918
UHNmcdna0015537	BQ554782	Mm.30141	Gnb2	Guanine nucleotide binding protein (G protein), beta 2	1.62338	6.61e-05
UHNmcdna0016632	BQ552154	Mm.272582	Pfkm	Phosphofructokinase, muscle	1.62338	0.000392
UHNmcdna0017363	AK032362	Mm.178524	Usp32	Ubiquitin specific peptidase 32	1.62338	0.00404
UHNmcdna0011959					1.62075	0.000373
UHNmcdna0015539	BQ554875				1.62075	8.98e-05
UHNmcdna0019513	BQ557765	Mm.87216	Rabggta	Rab geranylgeranyl transferase, a subunit	1.62075	8.65e-05
UHNmcdna0015184					1.61812	0.000124
UHNmcdna0016920	BQ552668	Mm.472662		CDNA clone IMAGE:1179021	1.61812	0.000126
UHNmcdna0020445	BQ559568	Mm.35290	Ripk4	Receptor-interacting serine-threonine kinase 4	1.61812	0.00186
UHNmcdna0021003	BQ560658	Mm.234912	Plec1	Plectin 1	1.61812	0.0015
UHNmcdna0001572	CK334334				1.61551	0.000799
UHNmcdna0007767	NM_0010803				1.61551	0.000129
UHNmcdna0010048	BG084922				1.61551	0.00564
UHNmcdna0011375	AK158505	Mm.411173		Transcribed locus	1.61551	7.77e-05
UHNmcdna0013193	BG074711	Mm.440454	A530057A03Rik	RIKEN cDNA A530057A03 gene	1.61551	0.000439
UHNmcdna0015093	BG076308				1.61551	0.000242
UHNmcdna0015787	BQ550288	Mm.34702	Galns	Galactosamine (N-acetyl)-6-sulfate sulfatase	1.61551	0.000281
UHNmcdna0013130	CK335061	Mm.15801	Tinagl	Tubulointerstitial nephritis antigen-like	1.6129	0.0124
UHNmcdna0015124	CK335269	Mm.27155	Dgcr6	DiGeorge syndrome critical region gene 6	1.6129	0.000104
UHNmcdna0018584	BQ555900	Mm.118076	Ppp2r5b	Protein phosphatase 2, regulatory subunit B (B56), beta isoform	1.6129	4.66e-05
UHNmcdna0021199	BQ561045	Mm.268000	Vim	Vimentin	1.6129	0.000308
UHNmcdna0010785					1.61031	0.000156
UHNmcdna0012519	BG074142	Mm.100065	1300012G16Rik	RIKEN cDNA 1300012G16 gene	1.61031	0.000861
UHNmcdna0013558					1.61031	0.000163
UHNmcdna0014012					1.61031	0.000184
UHNmcdna0001192	NM_024480	Mm.290534	Sh3bp5l	SH3 binding domain protein 5 like	1.60772	0.00011
UHNmcdna0002125	AK161419				1.60772	0.00108
UHNmcdna0002867	CK334452	Mm.275428	9430016H08Rik	RIKEN cDNA 9430016H08 gene	1.60772	0.000738
UHNmcdna0007832	BG070081	Mm.253771	Sdccag3	Serologically defined colon cancer antigen 3	1.60772	0.00109
UHNmcdna0011946					1.60772	9.04e-05
UHNmcdna0012505	BG074129	Mm.25410	Dsn1	DSN1, MIND kinetochore complex component, homolog (S. cerevisiae)	1.60772	0.00731
UHNmcdna0017715	BQ554220	Mm.87277	Psma8	Proteasome (prosome, macropain) subunit, alpha type, 8	1.60772	0.000173
UHNmcdna0000655	NM_026071	Mm.383426	Slc25a19	Solute carrier family 25 (mitochondrial thiamine pyrophosphate carrier), member 19	1.60514	0.00151
UHNmcdna0010898	BG072746	Mm.18347	Psmd7	Proteasome (prosome, macropain) 26S subunit, non-ATPase, 7	1.60514	0.000124
UHNmcdna0012286					1.60514	0.000267
UHNmcdna0015222					1.60514	0.000109
UHNmcdna0017787	BQ554364	Mm.443193		Transcribed locus, strongly similar to NP_001029322.1 signal recognition particle receptor [Rattus norvegicus]	1.60514	0.000297
UHNmcdna0018503					1.60514	6.71e-05
UHNmcdna0009079	BG071172				1.60256	0.000573
UHNmcdna0011784	CK334921	Mm.157190	Hmga2	High mobility group AT-hook 2	1.60256	0.000875
UHNmcdna0012702	BG074290	Mm.440939	AI449310	expressed sequence AI449310	1.60256	0.000236
UHNmcdna0012936	CK335046	Mm.4068	Crebl1	CAMP responsive element binding protein-like 1	1.60256	8.83e-05
UHNmcdna0013362	CK335087	Mm.3074	Ube2l3	Ubiquitin-conjugating enzyme E2L 3	1.60256	0.000183
UHNmcdna0014293	AK133614				1.60256	0.000621
UHNmcdna0014854					1.60256	0.00017
UHNmcdna0015019	CK335258	Mm.131150	Dek	DEK oncogene (DNA binding)	1.60256	0.000312
UHNmcdna0017890					1.60256	0.000717
UHNmcdna0022620	BQ560868	Mm.13828	Wisp2	WNT1 inducible signaling pathway protein 2	1.60256	0.000584
UHNmcdna0001960	CK334389	Mm.435546	Wdr20a	WD repeat domain 20a	1.6	0.000455
UHNmcdna0013751	CK335121	Mm.277687	Centd2	Centaurin, delta 2	1.6	0.000125
UHNmcdna0014657	BG075941	Mm.247457	Scrn3	Secernin 3	1.6	0.000336
UHNmcdna0015363	BQ557758	Mm.257449	Lrrcc1	Leucine rich repeat and coiled-coil domain containing 1	1.6	0.000564
UHNmcdna0022497	BQ557603	Mm.12723	Arl4a	ADP-ribosylation factor-like 4A	1.6	0.000111
UHNmcdna0022528	BQ558422	Mm.237085	Gcat	Glycine C-acetyltransferase (2-amino-3-ketobutyrate-coenzyme A ligase)	1.6	0.00185
UHNmcdna0022550	BQ559221	Mm.64542	Triml1	Tripartite motif family-like 1	1.6	0.00326
UHNmcdna0001340	CK334306	Mm.24446	1110018G07Rik	RIKEN cDNA 1110018G07 gene	1.59744	0.00264
UHNmcdna0011303	BG073100				1.59744	0.000743
UHNmcdna0012033					1.59744	0.000148
UHNmcdna0014016	CK335138	Mm.209953	1700021F05Rik	RIKEN cDNA 1700021F05 gene	1.59744	7.38e-05
UHNmcdna0022405	BQ554290	Mm.440861	Serbp1	Serpine1 mRNA binding protein 1	1.59744	0.000158
UHNmcdna0010945					1.5949	0.000473
UHNmcdna0011173	BG072989				1.5949	0.000695
UHNmcdna0013285	CK335074	Mm.35084	Snx19	Sorting nexin 19	1.5949	0.00152
UHNmcdna0013504	BG087670	Mm.272389	2900010M23Rik	RIKEN cDNA 2900010M23 gene	1.5949	0.000131
UHNmcdna0013655	BG087739	Mm.295791	Ccdc124	Coiled-coil domain containing 124	1.5949	6.4e-05
UHNmcdna0013930	CK335134	Mm.25300	Marveld2	MARVEL (membrane-associating) domain containing 2	1.5949	0.000166
UHNmcdna0014035	BG087978	Mm.458420		Transcribed locus, strongly similar to NP_904328.1 NADH dehydrogenase subunit 1 [Mus musculus]	1.5949	0.00292
UHNmcdna0015601	BQ558437	Mm.3991	Slc25a10	Solute carrier family 25 (mitochondrial carrier, dicarboxylate transporter), member 10	1.5949	6.47e-05
UHNmcdna0013521					1.59236	0.000135
UHNmcdna0014306	AB190911	Mm.5068	Sorbs3	Sorbin and SH3 domain containing 3	1.59236	0.000142
UHNmcdna0014481	CK335208	Mm.247203	Pcdhga12	Protocadherin gamma subfamily A, 10	1.59236	0.000551
UHNmcdna0014754	CK335237	Mm.8	Usf1	Upstream transcription factor 1	1.59236	0.00035
UHNmcdna0016010	CK335280	Mm.276155	Ihpk1	Inositol hexaphosphate kinase 1	1.59236	0.00137
UHNmcdna0016044	BQ550817	Mm.117265	Gas8	Growth arrest specific 8	1.59236	0.00138
UHNmcdna0000888	BG077062	Mm.275095	Trip13	Thyroid hormone receptor interactor 13	1.58983	9.92e-05
UHNmcdna0001104	CK334265	Mm.471114		Transcribed locus	1.58983	9.2e-05
UHNmcdna0008369	BG070510				1.58983	7.98e-05
UHNmcdna0013772					1.58983	0.000238
UHNmcdna0018669	BQ556055	Mm.16766	Prkacb	Protein kinase, cAMP dependent, catalytic, beta	1.58983	0.000527
UHNmcdna0022437	BQ555537	Mm.29432	Wipi2	WD repeat domain, phosphoinositide interacting 2	1.58983	0.000107
UHNmcdna0002570	AK138205	Mm.295762	Zfp94	Zinc finger protein 94	1.5873	0.000289
UHNmcdna0011074					1.5873	0.000128
UHNmcdna0015793	BQ550299	Mm.34554	E2f4	E2F transcription factor 4	1.5873	0.00184
UHNmcdna0019252	BQ557250	Mm.258065	Lama4	Laminin, alpha 4	1.5873	0.00019
UHNmcdna0000921	CK334226	Mm.147226	Mt2	Metallothionein 2	1.58479	0.000107
UHNmcdna0010948					1.58479	0.000158
UHNmcdna0011539					1.58479	0.000586
UHNmcdna0012900	BG087082	Mm.211654	Tor1aip1	Torsin A interacting protein 1	1.58479	0.000372
UHNmcdna0014935					1.58479	0.000228
UHNmcdna0000707	CK334199	Mm.268668	Melk	Maternal embryonic leucine zipper kinase	1.58228	0.000297
UHNmcdna0015113					1.58228	0.000111
UHNmcdna0015604	BQ558599	Mm.15711	Cnp	2',3'-cyclic nucleotide 3' phosphodiesterase	1.58228	0.000515
UHNmcdna0018221	BQ555205	Mm.217318	Mtap4	Microtubule-associated protein 4	1.58228	0.000162
UHNmcdna0022545	BQ559138	Mm.207619	Iqgap1	IQ motif containing GTPase activating protein 1	1.58228	7.79e-05
UHNmcdna0012578	BG074195	Mm.22575	Maged2	Melanoma antigen, family D, 2	1.57978	0.00223
UHNmcdna0012732	CK335031	Mm.440009	Dnttip1	Deoxynucleotidyltransferase, terminal, interacting protein 1	1.57978	0.000544
UHNmcdna0012862	BG074422	Mm.263396	Itgb1	Integrin beta 1 (fibronectin receptor beta)	1.57978	0.000937
UHNmcdna0019931	BQ558583	Mm.3990	Clpb	ClpB caseinolytic peptidase B homolog (E. coli)	1.57978	0.000474
UHNmcdna0000722	NM_172561	Mm.432524	Spag7	Sperm associated antigen 7	1.57729	0.000992
UHNmcdna0001700	BG077698	Mm.389540	Ube2r2	Ubiquitin-conjugating enzyme E2R 2	1.57729	0.00245
UHNmcdna0009402	CK334722	Mm.285771	Taf10	TAF10 RNA polymerase II, TATA box binding protein (TBP)-associated factor	1.57729	8.11e-05
UHNmcdna0010010	BG071969	Mm.204656	4732473B16Rik	RIKEN cDNA 4732473B16 gene	1.57729	0.00528
UHNmcdna0012029	BG073632	Mm.425703		Transcribed locus	1.57729	0.00953
UHNmcdna0012158	CK334965	Mm.1845	Pcx	Pyruvate carboxylase	1.57729	0.00027
UHNmcdna0015103	CK335265	Mm.1090	Gpx1	Glutathione peroxidase 1	1.57729	9.2e-05
UHNmcdna0022524	BQ558163	Mm.149280	Ticam2	Toll-like receptor adaptor molecule 2	1.57729	0.000364
UHNmcdna0002032	CK334400	Mm.291485	Tarbp2	TAR (HIV) RNA binding protein 2	1.5748	0.00597
UHNmcdna0010020	CK334757	Mm.431947	Ovgp1	Oviductal glycoprotein 1	1.5748	0.000176
UHNmcdna0011157	BG072976				1.5748	0.000196
UHNmcdna0013006	CK335052	Mm.82381		Transcribed locus, strongly similar to NP_001019888.1 galactose-3-O-sulfotransferase 3 [Mus musculus]	1.5748	0.000145
UHNmcdna0017863	BQ554517	Mm.379345	Sidt2	SID1 transmembrane family, member 2	1.5748	0.00955
UHNmcdna0018222	BQ555207	Mm.162744	Krt79	Keratin 79	1.5748	0.00286
UHNmcdna0012059	NM_025940	Mm.350858	ENSMUSG00000063277	Predicted gene, ENSMUSG00000063277	1.57233	0.00602
UHNmcdna0015318	BQ553590				1.57233	0.000115
UHNmcdna0017879	BQ554547	Mm.221992	Yap1	Yes-associated protein 1	1.57233	0.000172
UHNmcdna0018636	BQ555991	Mm.12903	Sema3f	Sema domain, immunoglobulin domain (Ig), short basic domain, secreted, (semaphorin) 3F	1.57233	0.00011
UHNmcdna0009958					1.56986	0.00037
UHNmcdna0012322	BG086683	Mm.181074	Ccdc80	Coiled-coil domain containing 80	1.56986	0.00664
UHNmcdna0013636					1.56986	0.000166
UHNmcdna0013721	BG075152				1.56986	0.000318
UHNmcdna0014274	CK335168	Mm.333388	Chd4	Chromodomain helicase DNA binding protein 4	1.56986	0.000118
UHNmcdna0014312					1.56986	0.000174
UHNmcdna0017771	BQ554330	Mm.280563	Clec14a	C-type lectin domain family 14, member a	1.56986	0.00366
UHNmcdna0013371	CK335089	Mm.18556	Slc39a7	Solute carrier family 39 (zinc transporter), member 7	1.5674	0.000385
UHNmcdna0015246	BG088953	Mm.738	Col4a1	Collagen, type IV, alpha 1	1.5674	0.00226
UHNmcdna0017430					1.5674	0.00229
UHNmcdna0020737					1.5674	9.47e-05
UHNmcdna0010249					1.56495	0.000899
UHNmcdna0011007	BG085628	Mm.10801	Stra6	Stimulated by retinoic acid gene 6	1.56495	0.000533
UHNmcdna0011736	CK334915	Mm.2238	Eif3s10	Eukaryotic translation initiation factor 3, subunit 10 (theta)	1.56495	0.000132
UHNmcdna0012977	CK335050	Mm.27961	Lepre1	Leprecan 1	1.56495	6.43e-05
UHNmcdna0013456					1.56495	0.000156
UHNmcdna0013466	BG087561	Mm.262730		Transcribed locus	1.56495	0.00353
UHNmcdna0014098	BG088034	Mm.203954	Hdac10	Histone deacetylase 10	1.56495	0.00022
UHNmcdna0014505	BG075807				1.56495	0.000234
UHNmcdna0017739	BQ554270	Mm.6949	Aff1	AF4/FMR2 family, member 1	1.56495	0.000194
UHNmcdna0021204	BQ561053	Mm.18634	Sec31a	SEC31 homolog A (S. cerevisiae)	1.56495	0.000175
UHNmcdna0000333	NM_009098	Mm.338718	Rps8	Ribosomal protein S8	1.5625	0.000338
UHNmcdna0011362					1.5625	0.000171
UHNmcdna0013224	NM_024222	Mm.296158	Stt3b	STT3, subunit of the oligosaccharyltransferase complex, homolog B (S. cerevisiae)	1.5625	0.00026
UHNmcdna0013978	BG087928	Mm.23879	Sbno1	Sno, strawberry notch homolog 1 (Drosophila)	1.5625	0.00236
UHNmcdna0014207	BG088122	Mm.419457		Transcribed locus	1.5625	8.57e-05
UHNmcdna0014809	CK335244	Mm.32012	Ncapg	On-SMC condensin I complex, subunit G	1.5625	0.00072
UHNmcdna0015479	BQ552029	Mm.313938	Plxdc2	Plexin domain containing 2	1.5625	0.00787
UHNmcdna0022064	BQ562777	Mm.248440	Tmem140	Transmembrane protein 140	1.5625	0.000143
UHNmcdna0022402	BQ554258	Mm.260153	Tmem115	Transmembrane protein 115	1.5625	0.0061
UHNmcdna0011265	AK004338	Mm.272548	Etnk1	Ethanolamine kinase 1	1.56006	0.000119
UHNmcdna0012037	BG086446	Mm.455390		Transcribed locus, strongly similar to NP_904330.1 cytochrome c oxidase subunit I [Mus musculus]	1.56006	0.00269
UHNmcdna0014023	BG087966	Mm.216227	Csnk1d	Casein kinase 1, delta	1.56006	0.00162
UHNmcdna0000131	BG062947	Mm.440555	H2afj	H2A histone family, member J	1.55763	0.000133
UHNmcdna0000676	BG076889	Mm.280913	Ercc1	Excision repair cross-complementing rodent repair deficiency, complementation group 1	1.55763	0.000619
UHNmcdna0000974	CK334231	Mm.465508	H2afz	H2A histone family, member Z	1.55763	0.000601
UHNmcdna0001060	NM_019835	Mm.200886	B4galt5	UDP-Gal:betaGlcNAc beta 1,4-galactosyltransferase, polypeptide 5	1.55763	0.00022
UHNmcdna0001186					1.55763	0.000107
UHNmcdna0012661	NM_021884	Mm.241334	Tsg101	Tumor susceptibility gene 101	1.55763	0.000594
UHNmcdna0014201	CK335161	Mm.37533	Homer1	Homer homolog 1 (Drosophila)	1.55763	0.000128
UHNmcdna0015180	CK335274	Mm.29267	Slc38a7	solute carrier family 38, member 7	1.55763	0.000194
UHNmcdna0000742					1.55521	8.19e-05
UHNmcdna0001834	CK334372	Mm.247039	Ociad1	OCIA domain containing 1	1.55521	0.000124
UHNmcdna0010910					1.55521	0.000187
UHNmcdna0011899	BG086354	Mm.158143	Nr2f2	Nuclear receptor subfamily 2, group F, member 2	1.55521	0.012
UHNmcdna0012243	CK334974	Mm.282081	1110019J04Rik	RIKEN cDNA 1110019J04 gene	1.55521	0.000314
UHNmcdna0017896	BQ554476	Mm.449	Cidea	Cell death-inducing DNA fragmentation factor, alpha subunit-like effector A	1.55521	0.004
UHNmcdna0018236	BQ555236	Mm.14638	Gabarapl1	Gamma-aminobutyric acid (GABA(A)) receptor-associated protein-like 1	1.55521	0.00198
UHNmcdna0022486	BQ557139	Mm.41977	Taf1c	TATA box binding protein (Tbp)-associated factor, RNA polymerase I, C	1.55521	0.000217
UHNmcdna0000571	BG076848	Mm.329243	Calm2	Calmodulin 2	1.5528	0.00169
UHNmcdna0001901	BG064526	Mm.117709	Pdlim5	PDZ and LIM domain 5	1.5528	0.000283
UHNmcdna0002819	CK334445	Mm.276137	Atp5a1	ATP synthase, H+ transporting, mitochondrial F1 complex, alpha subunit, isoform 1	1.5528	9.96e-05
UHNmcdna0007850	BG082948	Mm.87611	Cul1	Cullin 1	1.5528	0.000895
UHNmcdna0011723					1.5528	0.000218
UHNmcdna0012682					1.5528	0.00014
UHNmcdna0014208	BG075577	Mm.185453	Eif4g2	Eukaryotic translation initiation factor 4, gamma 2	1.5528	0.000176
UHNmcdna0014787	AK085007	Mm.448326		Transcribed locus, strongly similar to NP_035059.2 Notch gene homolog 4 [Mus musculus]	1.5528	0.00026
UHNmcdna0017347	BQ553492	Mm.445734		Transcribed locus	1.5528	0.00206
UHNmcdna0017561	BQ553923	Mm.23780	1810055G02Rik	RIKEN cDNA 1810055G02 gene	1.5528	0.000333
UHNmcdna0001827	CK334371	Mm.341677	Prkch	Protein kinase C, eta	1.55039	0.000885
UHNmcdna0003497	BG065964	Mm.391990		Transcribed locus	1.55039	0.00187
UHNmcdna0007548	CK334656				1.55039	8.09e-05
UHNmcdna0010916					1.55039	0.00024
UHNmcdna0012093	BG086493	Mm.334999	Ckap4	Cytoskeleton-associated protein 4	1.55039	0.00153
UHNmcdna0012278	BG086647	Mm.268483	Taz	Tafazzin	1.55039	0.00134
UHNmcdna0013470					1.55039	0.000245
UHNmcdna0013886	BG075295	Mm.318430	Traf3ip1	TNF receptor-associated factor 3 interacting protein 1	1.55039	0.000462
UHNmcdna0015554	BQ555743	Mm.277498	Psap	Prosaposin	1.55039	7.29e-05
UHNmcdna0016994					1.55039	0.0034
UHNmcdna0017981	BQ554706	Mm.33779	Myo9b	Myosin IXb	1.55039	0.000563
UHNmcdna0001841					1.54799	9.61e-05
UHNmcdna0013976	BG075379	Mm.157648	5730403B10Rik	RIKEN cDNA 5730403B10 gene	1.54799	0.00025
UHNmcdna0015002	BG088758	Mm.276502	Ptcd2	Pentatricopeptide repeat domain 2	1.54799	0.000188
UHNmcdna0017465	BQ553731	Mm.17665	Sf4	Splicing factor 4	1.54799	0.000211
UHNmcdna0020162	BQ559027	Mm.352407	Slc4a1ap	Solute carrier family 4 (anion exchanger), member 1, adaptor protein	1.54799	0.000114
UHNmcdna0001941	AK041916		B930012P20Rik	RIKEN cDNA B930012P20 gene	1.5456	0.0011
UHNmcdna0002170	BG064761	Mm.182769	Rbm17	RNA binding motif protein 17	1.5456	0.0021
UHNmcdna0009432	NM_0010395				1.5456	0.000153
UHNmcdna0014846	CK335247	Mm.217759	Atox1	ATX1 (antioxidant protein 1) homolog 1 (yeast)	1.5456	0.000235
UHNmcdna0016178	BQ551104	Mm.473697	4921506J03Rik	RIKEN cDNA 4921506J03 gene	1.5456	0.00512
UHNmcdna0022445	BQ556112				1.5456	0.000838
UHNmcdna0001667	CK334346	Mm.239997	Rrp9	RRP9, small subunit (SSU) processome component, homolog (yeast)	1.54321	0.00186
UHNmcdna0002837	BG078669	Mm.274852	Gldc	Glycine decarboxylase	1.54321	0.00979
UHNmcdna0011754					1.54321	0.000135
UHNmcdna0013436	NM_020507	Mm.323595	Tob2	Transducer of ERBB2, 2	1.54321	0.000374
UHNmcdna0014333	CK335181	Mm.187554	1600014C10Rik	RIKEN cDNA 1600014C10 gene	1.54321	0.00126
UHNmcdna0014620	CK335217	Mm.298947	Ddt	D-dopachrome tautomerase	1.54321	0.000141
UHNmcdna0014760	BG076025	Mm.440265	100042424	Predicted gene, 100042424	1.54321	0.000295
UHNmcdna0015235					1.54321	0.000827
UHNmcdna0016482	BQ551743	Mm.249253	Pkhd1	Polycystic kidney and hepatic disease 1	1.54321	0.000261
UHNmcdna0016757	BQ552373	Mm.142455	Slc7a7	Solute carrier family 7 (cationic amino acid transporter, y+ system), member 7	1.54321	0.000634
UHNmcdna0001952	CK334387	Mm.294821	Ykt6	YKT6 homolog (S. Cerevisiae)	1.54083	0.00033
UHNmcdna0002095	BG078028	Mm.43831	Lgals1	Lectin, galactose binding, soluble 1	1.54083	0.000262
UHNmcdna0010786	BG085441				1.54083	0.000302
UHNmcdna0011760					1.54083	0.00022
UHNmcdna0015217	BG088931	Mm.39487	Sall2	Sal-like 2 (Drosophila)	1.54083	0.00126
UHNmcdna0020435	BQ559550				1.54083	0.000393
UHNmcdna0021083	BQ560822	Mm.35754	Pacs2	Phosphofurin acidic cluster sorting protein 2	1.54083	0.000482
UHNmcdna0009948	BG084754	Mm.5265	2310016M24Rik	RIKEN cDNA 2310016M24 gene	1.53846	0.000916
UHNmcdna0011575	CK334911	Mm.87246	Pcdh18	Protocadherin 18	1.53846	0.00109
UHNmcdna0013878	CK335132	Mm.28688	Sars	Seryl-aminoacyl-tRNA synthetase	1.53846	0.000444
UHNmcdna0014353	CK335182	Mm.124685	Bloc1s2	Biogenesis of lysosome-related organelles complex-1, subunit 2	1.53846	0.000816
UHNmcdna0014484					1.53846	0.000196
UHNmcdna0017007	BQ552849	Mm.287784	Tuba3a	Tubulin, alpha 3A	1.53846	0.00069
UHNmcdna0019284	BQ557308	Mm.29939	Ndufa9	NADH dehydrogenase (ubiquinone) 1 alpha subcomplex, 9	1.53846	0.00141
UHNmcdna0002663	CK334433	Mm.249110	Snrpe	Small nuclear ribonucleoprotein E	1.5361	0.000146
UHNmcdna0010461	NM_013632	Mm.17932	Pnp1	Purine-nucleoside phosphorylase 1	1.5361	0.00112
UHNmcdna0010954					1.5361	0.000245
UHNmcdna0012411	BG074049				1.5361	0.000627
UHNmcdna0012625	NM_015740	Mm.30118	Bloc1s1	Biogenesis of lysosome-related organelles complex-1, subunit 1	1.5361	0.000619
UHNmcdna0013275	BG074787	Mm.210676	Cd9	CD9 antigen	1.5361	0.00477
UHNmcdna0013334					1.5361	0.000563
UHNmcdna0013487					1.5361	0.000222
UHNmcdna0014284	BG088189	Mm.41711	Pja2	Praja 2, RING-H2 motif containing	1.5361	0.000558
UHNmcdna0001287	BG064001	Mm.458277	Brms1	Breast cancer metastasis-suppressor 1	1.53374	0.000484
UHNmcdna0008391	CK334680	Mm.158726	A230054D04Rik	RIKEN cDNA A230054D04 gene	1.53374	0.000331
UHNmcdna0011792	BG086264	Mm.4896	Polr2j	Polymerase (RNA) II (DNA directed) polypeptide J	1.53374	0.000813
UHNmcdna0011954	AK051170				1.53374	0.000513
UHNmcdna0012055	BG086464	Mm.389259	C330006A16Rik	RIKEN cDNA C330006A16 gene	1.53374	0.00241
UHNmcdna0013327	CK335080	Mm.275452	H2-Ke6	H2-K region expressed gene 6	1.53374	0.0012
UHNmcdna0015558	BQ556102	Mm.27732	Dpysl5	Dihydropyrimidinase-like 5	1.53374	0.00018
UHNmcdna0006078	BG068326	Mm.274852	Gldc	Glycine decarboxylase	1.53139	9.68e-05
UHNmcdna0012181					1.53139	0.00669
UHNmcdna0012502					1.53139	0.000247
UHNmcdna0012503	NM_009149	Mm.276271	Glg1	Golgi apparatus protein 1	1.53139	0.00189
UHNmcdna0013262	AK013057	Mm.21974	Csk	C-src tyrosine kinase	1.53139	0.000434
UHNmcdna0015193	BG088908	Mm.29429	Mid1ip1	Mid1 interacting protein 1 (gastrulation specific G12-like (zebrafish))	1.53139	0.000674
UHNmcdna0001773	BG077758	Mm.425	Hint1	Histidine triad nucleotide binding protein 1	1.52905	0.00575
UHNmcdna0001931	BG077964	Mm.142132	Timm13	Translocase of inner mitochondrial membrane 13 homolog (yeast)	1.52905	0.00569
UHNmcdna0006063	CK334608	Mm.18856	Mapk6	Mitogen-activated protein kinase 6	1.52905	0.000731
UHNmcdna0009180	BG084126	Mm.165042	Ctdsp1	CTD (carboxy-terminal domain, RNA polymerase II, polypeptide A) small phosphatase 1	1.52905	0.00284
UHNmcdna0010790	AK172904	Mm.214932	Rnf144a	Ring finger protein 144A	1.52905	0.000313
UHNmcdna0011696	BG086187	Mm.12715	2310016C16Rik	RIKEN cDNA 2310016C16 gene	1.52905	0.000345
UHNmcdna0012084	AK133347	Mm.288645	Pcf11	Cleavage and polyadenylation factor subunit homolog (S. cerevisiae)	1.52905	0.00042
UHNmcdna0013181	CK335065	Mm.273152	Psmd8	Proteasome (prosome, macropain) 26S subunit, non-ATPase, 8	1.52905	0.00125
UHNmcdna0013182					1.52905	0.000322
UHNmcdna0013983	BG075386	Mm.392614	5530401J07Rik	RIKEN cDNA 5530401J07 gene	1.52905	0.000419
UHNmcdna0014508	CK335212	Mm.197552	Tgfbr1	Transforming growth factor, beta receptor I	1.52905	9.95e-05
UHNmcdna0014602	BG088432	Mm.275446	Drap1	Dr1 associated protein 1 (negative cofactor 2 alpha)	1.52905	0.000234
UHNmcdna0015044	AK159714	Mm.321312	Wdr70	WD repeat domain 70	1.52905	0.00218
UHNmcdna0015243	CK335278	Mm.124316	Tfpi	Tissue factor pathway inhibitor	1.52905	0.000338
UHNmcdna0017969	BQ554683	Mm.448792		Transcribed locus	1.52905	0.00634
UHNmcdna0019445	BQ557612	Mm.277096	Inpp5a	Inositol polyphosphate-5-phosphatase A	1.52905	0.000808
UHNmcdna0022625	BQ561288	Mm.2415	Pprc1	Peroxisome proliferative activated receptor, gamma, coactivator-related 1	1.52905	0.000297
UHNmcdna0000570	NM_007589	Mm.329243	Calm2	Calmodulin 2	1.52672	0.00169
UHNmcdna0006388	CK334625	Mm.280231	Anxa7	Annexin A7	1.52672	0.013
UHNmcdna0011661	BG073422	Mm.69	Nudc	Nuclear distribution gene C homolog (Aspergillus)	1.52672	0.000701
UHNmcdna0012543	CK335003	Mm.292904	Trpc2	Transient receptor potential cation channel, subfamily C, member 2	1.52672	0.000308
UHNmcdna0014527	BG075826	Mm.221298	Arf3	ADP-ribosylation factor 3	1.52672	0.0106
UHNmcdna0015584	BQ557516	Mm.14435	Hsd3b6	Hydroxy-delta-5-steroid dehydrogenase, 3 beta- and steroid delta-isomerase 6	1.52672	0.000189
UHNmcdna0003021	BG065545	Mm.38235	rp9	Retinitis pigmentosa 9 (human)	1.52439	0.00049
UHNmcdna0010168	BG084948	Mm.28050	Cd2bp2	CD2 antigen (cytoplasmic tail) binding protein 2	1.52439	0.000299
UHNmcdna0012733	CK335032	Mm.116749	Oaz2	Ornithine decarboxylase antizyme 2	1.52439	0.00249
UHNmcdna0014157	BG088082	Mm.335315	Eef1a1	Eukaryotic translation elongation factor 1 alpha 1	1.52439	0.000234
UHNmcdna0017857	BQ554507	Mm.470505		Transcribed locus	1.52439	0.000672
UHNmcdna0018322	BQ555407	Mm.9392	Golga3	Golgi autoantigen, golgin subfamily a, 3	1.52439	0.00503
UHNmcdna0020443	BQ559565	Mm.41864	Ubap2	Ubiquitin-associated protein 2	1.52439	0.000141
UHNmcdna0022654	BQ562938	Mm.210352	Sfrs10	Splicing factor, arginine/serine-rich 10 (transformer 2 homolog, Drosophila)	1.52439	0.000104
UHNmcdna0004574	BG066926	Mm.23065	Gigyf2	GRB10 interacting GYF protein 2	1.52207	0.000971
UHNmcdna0012779					1.52207	0.000491
UHNmcdna0014158	BG075537	Mm.272920	Smad5	MAD homolog 5 (Drosophila)	1.52207	0.00017
UHNmcdna0015164	CK335273	Mm.25632	1810073G14Rik	RIKEN cDNA 1810073G14 gene	1.52207	0.000532
UHNmcdna0015541	AK083648	Mm.383682		Transcribed locus	1.52207	0.00185
UHNmcdna0001732	CK334350	Mm.274370	Shroom1	Shroom family member 1	1.51976	0.000348
UHNmcdna0012091	CK334958	Mm.4467	Nsmce1	Non-SMC element 1 homolog (S. cerevisiae)	1.51976	0.000859
UHNmcdna0012583	NM_145512	Mm.288369	Sft2d2	SFT2 domain containing 2	1.51976	0.00129
UHNmcdna0012753	NM_026309	Mm.246693	Lsm3	LSM3 homolog, U6 small nuclear RNA associated (S. cerevisiae)	1.51976	0.000224
UHNmcdna0013445	BG087543	Mm.261818	Rnf167	Ring finger protein 167	1.51976	0.00133
UHNmcdna0013535	BG087691	Mm.60331	Amhr2	Anti-Mullerian hormone type 2 receptor	1.51976	0.00128
UHNmcdna0019027	BQ556758	Mm.227738	Chkb	Choline kinase beta	1.51976	0.00126
UHNmcdna0022577	BQ559929	Mm.29795	Ftsj3	FtsJ homolog 3 (E. coli)	1.51976	0.000684
UHNmcdna0001097	CK334261	Mm.233529	Yeats4	YEATS domain containing 4	1.51745	0.000134
UHNmcdna0010232	BG085003	Mm.169542	C130074G19Rik	RIKEN cDNA C130074G19 gene	1.51745	0.000237
UHNmcdna0011272	CK334887	Mm.29744	Slc29a1	Solute carrier family 29 (nucleoside transporters), member 1	1.51745	0.00311
UHNmcdna0018763	BQ556238	Mm.422756	Il18bp	Interleukin 18 binding protein	1.51745	0.000238
UHNmcdna0021079	BQ560814	Mm.25157	2410001C21Rik	RIKEN cDNA 2410001C21 gene	1.51745	0.000117
UHNmcdna0001256	BG063974	Mm.188544	Rpn1	Ribophorin I	1.51515	0.00733
UHNmcdna0008949	BG071052	Mm.185518	Tmem63a	Transmembrane protein 63a	1.51515	0.000376
UHNmcdna0011023	BG085641	Mm.272394	Cdkn3	Cyclin-dependent kinase inhibitor 3	1.51515	0.00212
UHNmcdna0014756					1.51515	0.000278
UHNmcdna0014968	CK335254	Mm.2966	Atp5g3	ATP synthase, H+ transporting, mitochondrial F0 complex, subunit c (subunit 9), isoform 3	1.51515	0.00061
UHNmcdna0019413	BQ557546	Mm.274794	Spsb3	SplA/ryanodine receptor domain and SOCS box containing 3	1.51515	0.000177
UHNmcdna0001300	BG077353	Mm.390045	Nr2c2ap	Nuclear receptor 2C2-associated protein	1.51286	0.000323
UHNmcdna0005512	BG080852				1.51286	0.00019
UHNmcdna0011541	CK334909	Mm.329656	Fibp	Fibroblast growth factor (acidic) intracellular binding protein	1.51286	0.000159
UHNmcdna0012011	CK334955				1.51286	0.000293
UHNmcdna0012494	BG086833	Mm.28865	Fbxo42	F-box protein 42	1.51286	0.00114
UHNmcdna0012536	BG074167				1.51286	0.0011
UHNmcdna0013149	CK335062	Mm.41022	Rbm19	RNA binding motif protein 19	1.51286	0.00785
UHNmcdna0014014					1.51286	0.000277
UHNmcdna0018819	BQ556339	Mm.7709	Scnn1b	Sodium channel, nonvoltage-gated 1 beta	1.51286	0.0136
UHNmcdna0018985	BQ556677				1.51286	0.000759
UHNmcdna0001803	AK086771	Mm.410432	D930050J11	hypothetical D930050J11	1.51057	0.00235
UHNmcdna0012042	AK140807	Mm.444997		Transcribed locus	1.51057	0.00344
UHNmcdna0012138	CK334962	Mm.470308		Transcribed locus	1.51057	0.000177
UHNmcdna0012567	BG074186	Mm.366315	Osbpl9	Oxysterol binding protein-like 9	1.51057	0.000423
UHNmcdna0013044	BG087208	Mm.24350	H1f0	H1 histone family, member 0	1.51057	0.000511
UHNmcdna0014950	CK335253	Mm.6743	Nfe2l1	Nuclear factor, erythroid derived 2,-like 1	1.51057	0.000368
UHNmcdna0015175	NM_024203	Mm.35039	4932442K08Rik	RIKEN cDNA 4932442K08 gene	1.51057	0.000712
UHNmcdna0015618	BQ559333	Mm.291708	Rqcd1	Rcd1 (required for cell differentiation) homolog 1 (S. pombe)	1.51057	0.000181
UHNmcdna0016748	BQ552359	Mm.45563	Sulf1	Sulfatase 1	1.51057	0.00204
UHNmcdna0001683	BC106154	Mm.358618	Krt8	Keratin 8	1.5083	0.000215
UHNmcdna0001863	BG064492	Mm.156440	Eapp	E2F-associated phosphoprotein	1.5083	0.00182
UHNmcdna0005027	NM_008110	Mm.9714	Gdf9	Growth differentiation factor 9	1.5083	0.000404
UHNmcdna0007331	BG069526	Mm.390856	Popdc2	Popeye domain containing 2	1.5083	0.00676
UHNmcdna0012879	CK335042				1.5083	0.00493
UHNmcdna0013581					1.5083	0.000245
UHNmcdna0014037	BG087980	Mm.100615	Chd9	Chromodomain helicase DNA binding protein 9	1.5083	0.000263
UHNmcdna0014513	BG075813	Mm.20827	Hipk1	Homeodomain interacting protein kinase 1	1.5083	0.00118
UHNmcdna0014541	BG075840				1.5083	0.000211
UHNmcdna0017908	BQ554585	Mm.297859	Col14a1	Collagen, type XIV, alpha 1	1.5083	0.00687
UHNmcdna0022603	BQ560537	Mm.475694	Rnf146	Ring finger protein 146	1.5083	0.00174
UHNmcdna0013799	BG075216	Mm.471883		Transcribed locus	1.50602	0.0006
UHNmcdna0015552	BQ555668				1.50602	0.000123
UHNmcdna0022348	BQ552515	Mm.18344	Psmc3ip	Proteasome (prosome, macropain) 26S subunit, ATPase 3, interacting protein	1.50602	0.000977
UHNmcdna0001733	CK334351	Mm.7524	Dag1	Dystroglycan 1	1.50376	0.00064
UHNmcdna0012758					1.50376	0.000296
UHNmcdna0012820					1.50376	0.000215
UHNmcdna0014232	CK335163	Mm.7723	Pabpn1	Poly(A) binding protein, nuclear 1	1.50376	0.00144
UHNmcdna0000721	CK334204	Mm.472201		Transcribed locus	1.5015	0.000997
UHNmcdna0000809	NM_011673	Mm.198803	Ugcg	UDP-glucose ceramide glucosyltransferase	1.5015	0.00772
UHNmcdna0000899	CK334221	Mm.6095	Cstb	Cystatin B	1.5015	0.00107
UHNmcdna0002926	CK334456	Mm.258204	Ybx1	Y box protein 1	1.5015	0.000478
UHNmcdna0003996					1.5015	0.000303
UHNmcdna0014740	CK335233	Mm.275082	2310021P13Rik	RIKEN cDNA 2310021P13 gene	1.5015	0.000116
UHNmcdna0014953	BG076193	Mm.252421	Ints10	Integrator complex subunit 10	1.5015	0.00149
UHNmcdna0014966	BG088731	Mm.260737	Spag9	Sperm associated antigen 9	1.5015	0.0135
UHNmcdna0015616	BQ559288	Mm.279923	Nedd4	Neural precursor cell expressed, developmentally down-regulated gene 4	1.5015	0.000289
UHNmcdna0020308	BQ559305	Mm.294783	Bclaf1	BCL2-associated transcription factor 1	1.5015	0.00169
UHNmcdna0021092	BQ560840	Mm.77065	Zbtb1	Zinc finger and BTB domain containing 1	-1.501	0.000762
UHNmcdna0020904	BQ560460	Mm.116898	Maml2	Mastermind like 2 (Drosophila)	-1.507	0.0114
UHNmcdna0021381	BQ561400	Mm.328360	4631422O05Rik	RIKEN cDNA 4631422O05 gene	-1.508	0.00612
UHNmcdna0014199	BG075570	Mm.202747	Xpo4	Exportin 4	-1.509	0.012
UHNmcdna0004785	BG067118	Mm.235300	Lin7c	Lin-7 homolog C (C. elegans)	-1.512	0.000806
UHNmcdna0008798					-1.516	4.86e-05
UHNmcdna0014584	BG075875				-1.516	0.00161
UHNmcdna0013002	BG074542	Mm.196533	Shisa5	Shisa homolog 5 (Xenopus laevis)	-1.518	0.00223
UHNmcdna0017003	BQ552842				-1.518	0.000618
UHNmcdna0012373	BG074013				-1.519	0.0032
UHNmcdna0011127	BG085734	Mm.278221	Mcm9	Minichromosome maintenance complex component 9	-1.521	0.0115
UHNmcdna0018003	BQ554750				-1.521	0.0105
UHNmcdna0021889	BQ562428				-1.522	0.0138
UHNmcdna0007221	BG069331	Mm.254463	BC043476	CDNA sequence BC043476	-1.523	0.00293
UHNmcdna0015293	BQ551871				-1.523	1.84e-05
UHNmcdna0008997	BG071098	Mm.473785	Rnf12	Ring finger protein 12	-1.525	0.000136
UHNmcdna0021255	BQ561149	Mm.303231	Cxcl12	Chemokine (C-X-C motif) ligand 12	-1.525	0.00275
UHNmcdna0006923	BG069130				-1.527	0.000495
UHNmcdna0005522	BG067814				-1.529	5.1e-06
UHNmcdna0015598	BQ558081				-1.53	0.0039
UHNmcdna0011095	BG072919				-1.531	0.000862
UHNmcdna0015663	NM_146064	Mm.358862	Soat2	Sterol O-acyltransferase 2	-1.532	0.000567
UHNmcdna0016534	BQ551953				-1.533	1.76e-06
UHNmcdna0009076	BG084004				-1.536	0.00105
UHNmcdna0009991	BG084869	Mm.292276	Fcgbp	Fc fragment of IgG binding protein	-1.539	2.33e-06
UHNmcdna0018266	BQ555294				-1.541	0.000994
UHNmcdna0018946	AK038982				-1.544	7.66e-05
UHNmcdna0021004	BQ560660	Mm.8473	Adh7	Alcohol dehydrogenase 7 (class IV), mu or sigma polypeptide	-1.544	0.00742
UHNmcdna0020365	NM_0010390				-1.545	0.00285
UHNmcdna0007986	BG070142	Mm.28369	Fbxo15	F-box protein 15	-1.546	0.00434
UHNmcdna0008737	BG070939	Mm.16753	Chek1	Checkpoint kinase 1 homolog (S. pombe)	-1.546	0.00667
UHNmcdna0003270					-1.548	1.3e-05
UHNmcdna0008284	BG070428	Mm.173245		Transcribed locus	-1.549	0.0154
UHNmcdna0019057	BQ556827	Mm.219460	Etv3	Ets variant gene 3	-1.552	0.00391
UHNmcdna0018191	BQ555139				-1.553	0.000288
UHNmcdna0022180	BQ563016	Mm.206841	Smc4	Structural maintenance of chromosomes 4	-1.555	0.0148
UHNmcdna0020451	BQ559576	Mm.335386	3222402P14Rik	RIKEN cDNA 3222402P14 gene	-1.556	0.0129
UHNmcdna0002416	BG064988	Mm.202337	Ppat	Phosphoribosyl pyrophosphate amidotransferase	-1.561	0.00351
UHNmcdna0017339	BQ553480	Mm.86999		Transcribed locus	-1.561	0.00244
UHNmcdna0007588	BG069776	Mm.328945	Akap8	A kinase (PRKA) anchor protein 8	-1.564	0.00174
UHNmcdna0018775	BQ556260	Mm.32700	Sc5d	Sterol-C5-desaturase (fungal ERG3, delta-5-desaturase) homolog (S. cerevisae)	-1.564	0.00311
UHNmcdna0021989	BQ562635	Mm.259227	Foxj3	Forkhead box J3	-1.565	5.21e-05
UHNmcdna0020044	BQ558805	Mm.227733	Eya3	Eyes absent 3 homolog (Drosophila)	-1.566	0.00993
UHNmcdna0016146	BQ551035	Mm.439764	Bmp8b	Bone morphogenetic protein 8b	-1.567	0.0104
UHNmcdna0002505	BG065072	Mm.292415	Ets1	E26 avian leukemia oncogene 1, 5' domain	-1.568	0.00817
UHNmcdna0022588	AK079493	Mm.454564		Transcribed locus	-1.568	0.0113
UHNmcdna0019692	BQ558119				-1.569	0.00011
UHNmcdna0016807	BQ552473	Mm.4103	Myom1	Myomesin 1	-1.571	0.00817
UHNmcdna0020170	BQ559044				-1.572	0.000159
UHNmcdna0014901	BG088672				-1.575	0.0119
UHNmcdna0008973	BG084068	Mm.154306	Usp45	Ubiquitin specific petidase 45	-1.576	0.00185
UHNmcdna0005679	BG067955				-1.577	0.000932
UHNmcdna0001365	BG064070	Mm.183102	Actr3	ARP3 actin-related protein 3 homolog (yeast)	-1.578	0.00183
UHNmcdna0021739	BQ562122	Mm.2026	Birc3	Baculoviral IAP repeat-containing 3	-1.578	0.000707
UHNmcdna0014898	BG076143	Mm.437788		Transcribed locus	-1.581	0.000161
UHNmcdna0015255	BC058707	Mm.267812	Nup133	Nucleoporin 133	-1.583	0.00343
UHNmcdna0021331	BQ561307	Mm.234944	Larp5	La ribonucleoprotein domain family, member 5	-1.586	1.6e-05
UHNmcdna0010332	BG072263	Mm.1639	Mcl1	Myeloid cell leukemia sequence 1	-1.588	5.1e-06
UHNmcdna0022085	BQ562817	Mm.22842	Cd2	CD2 antigen	-1.594	0.0129
UHNmcdna0022016	BQ562678				-1.598	0.00473
UHNmcdna0008160	BG083230				-1.603	0.000328
UHNmcdna0021729	BQ562102	Mm.402335		Transcribed locus	-1.603	0.0137
UHNmcdna0018018	BQ554783	Mm.285620	Zfp639	Zinc finger protein 639	-1.604	0.000887
UHNmcdna0012071	BG073671	Mm.1451	Mfge8	Milk fat globule-EGF factor 8 protein	-1.605	0.0155
UHNmcdna0002557	BG065122				-1.606	6.45e-05
UHNmcdna0021720	BQ562085	Mm.440465	Gls	Glutaminase	-1.608	0.000542
UHNmcdna0010059	BG072014	Mm.361172		Transcribed locus	-1.616	0.00813
UHNmcdna0006943	BG069150	Mm.221688	Phip	Pleckstrin homology domain interacting protein	-1.623	0.00591
UHNmcdna0010352	BG072280	Mm.17642		Transcribed locus	-1.623	0.0153
UHNmcdna0008576	BG070710	Mm.250214	Azin1	Antizyme inhibitor 1	-1.625	0.0035
UHNmcdna0007064	BG069267				-1.627	0.000159
UHNmcdna0017558	BQ553918				-1.627	0.000552
UHNmcdna0006244	BG081507				-1.628	0.0106
UHNmcdna0020021	BQ558760	Mm.379361	4921513D23Rik	RIKEN cDNA 4921513D23 gene	-1.631	0.00655
UHNmcdna0004570	BG066922				-1.632	0.0135
UHNmcdna0009260	BG084186				-1.632	0.00146
UHNmcdna0021110	BQ560877	Mm.343986	Bptf	Bromodomain PHD finger transcription factor	-1.634	0.000153
UHNmcdna0007714	BG082838				-1.637	0.0025
UHNmcdna0017209	BQ553236	Mm.252701	Cybasc3	Cytochrome b, ascorbate dependent 3	-1.638	0.0147
UHNmcdna0000847	BG063645	Mm.273584	4632428N05Rik	RIKEN cDNA 4632428N05 gene	-1.639	0.0131
UHNmcdna0022058	BQ562764	Mm.265806	Ankrd13c	Ankyrin repeat domain 13c	-1.645	0.00283
UHNmcdna0022033	BQ562715				-1.649	0.00835
UHNmcdna0008548	BG070684	Mm.311915	Strn	striatin, calmodulin binding protein	-1.651	0.00452
UHNmcdna0011242	NM_008972	Mm.19187	Ptma	Prothymosin alpha	-1.651	0.0122
UHNmcdna0017047	BQ552929	Mm.221688	Phip	Pleckstrin homology domain interacting protein	-1.652	0.00153
UHNmcdna0021745	BQ562133				-1.652	0.00729
UHNmcdna0018375	BQ555509	Mm.200792	Tnfrsf21	Tumor necrosis factor receptor superfamily, member 21	-1.666	0.0116
UHNmcdna0010586	CK334791	Mm.45101	BC011248	CDNA sequence BC011248	-1.667	0.000347
UHNmcdna0022039	BQ562728	Mm.255003	Cd28	CD28 antigen	-1.669	0.000803
UHNmcdna0017988	BQ554720	Mm.441270		Transcribed locus	-1.673	0.000244
UHNmcdna0007448	BG082643				-1.674	0.000146
UHNmcdna0003381	BG079134	Mm.87062	Mrps25	Mitochondrial ribosomal protein S25	-1.676	0.000682
UHNmcdna0021793	BQ562228				-1.676	2.9e-06
UHNmcdna0021576	BQ561788				-1.681	0.0152
UHNmcdna0017052	BQ552939	Mm.446542	5830407E08Rik	RIKEN cDNA 5830407E08 gene	-1.688	0.00256
UHNmcdna0008961	BG071063				-1.69	0.00176
UHNmcdna0015425	BQ550688				-1.694	0.00449
UHNmcdna0007861	BG069941	Mm.15406	Skil	SKI-like	-1.701	0.0054
UHNmcdna0017135	BQ553099	Mm.321047	Gimap6	GTPase, IMAP family member 6	-1.707	0.00233
UHNmcdna0021843	AK053254				-1.709	3.22e-05
UHNmcdna0009500	BC058670	Mm.173286	Tnpo1	Transportin 1	-1.713	0.0105
UHNmcdna0007368	BG069563	Mm.20323	Rhoh	Ras homolog gene family, member H	-1.717	1.05e-05
UHNmcdna0021832	BQ562306	Mm.413293	A130071D04Rik	RIKEN cDNA A130071D04 gene	-1.721	0.000824
UHNmcdna0019536	BQ557807	Mm.449593		Transcribed locus	-1.722	0.00468
UHNmcdna0018664	BQ556044				-1.729	0.0137
UHNmcdna0020008	BQ558737	Mm.275811	4921505C17Rik	RIKEN cDNA 4921505C17 gene	-1.73	0.00814
UHNmcdna0010182	BG072123				-1.736	0.00781
UHNmcdna0007324	BG082534	Mm.302175	Tcstv1	2-cell-stage, variable group, member 1	-1.741	0.00331
UHNmcdna0017984	BQ554712				-1.742	1.27e-05
UHNmcdna0019089	BQ556902	Mm.18443	Slc2a2	Solute carrier family 2 (facilitated glucose transporter), member 2	-1.743	0.0115
UHNmcdna0021787	BQ562216				-1.743	0.00495
UHNmcdna0007223	BG069333				-1.751	0.00536
UHNmcdna0003522	BG065988	Mm.104955	Spint1	Serine protease inhibitor, Kunitz type 1	-1.76	0.000927
UHNmcdna0004564	BG066916	Mm.272548	Etnk1	Ethanolamine kinase 1	-1.76	0.000234
UHNmcdna0014728	BG088540				-1.768	0.014
UHNmcdna0022139	BQ562931	Mm.68134	Epsti1	Epithelial stromal interaction 1 (breast)	-1.769	0.00878
UHNmcdna0016684	BQ552274	Mm.20000	Dhx9	DEAH (Asp-Glu-Ala-His) box polypeptide 9	-1.781	1.58e-06
UHNmcdna0002103	BG064688	Mm.25559	Stk17b	Serine/threonine kinase 17b (apoptosis-inducing)	-1.783	0.00154
UHNmcdna0017629	BQ554054	Mm.64201	Nts	Neurotensin	-1.786	0.00765
UHNmcdna0015781	BQ550276	Mm.439737	Cd74	CD74 antigen (invariant polypeptide of major histocompatibility complex, class II antigen-associated)	-1.797	0.000405
UHNmcdna0016378	BQ551510				-1.799	0.00105
UHNmcdna0018828	BQ556357	Mm.448088		Transcribed locus	-1.814	0.00451
UHNmcdna0002879	BG078701	Mm.205647	Abi1	Abl-interactor 1	-1.825	0.0102
UHNmcdna0010661	CK334817	Mm.246108	0910001A06Rik	RIKEN cDNA 0910001A06 gene	-1.828	0.00464
UHNmcdna0010707	NM_025513	Mm.275788	Exosc3	Exosome component 3	-1.831	5.36e-05
UHNmcdna0013797	BG075214	Mm.34027	Rab7l1	RAB7, member RAS oncogene family-like 1	-1.849	0.000537
UHNmcdna0021847	BQ562338				-1.87	6.94e-06
UHNmcdna0010434	BG072361	Mm.442576	1810013D10Rik	RIKEN cDNA 1810013D10 gene	-1.877	0.00742
UHNmcdna0015485	BQ552161	Mm.314	Galnt4	UDP-N-acetyl-alpha-D-galactosamine:polypeptide N-acetylgalactosaminyltransferase 4	-1.884	0.00154
UHNmcdna0021550	BQ561727	Mm.431649		Transcribed locus	-1.884	0.000115
UHNmcdna0008531	BG070667				-1.888	0.000853
UHNmcdna0020771	BQ560221				-1.903	0.0099
UHNmcdna0004917	BG067244	Mm.290906	Sp100	Nuclear antigen Sp100	-1.906	9.77e-05
UHNmcdna0010138					-1.907	0.012
UHNmcdna0022219	AK137314	Mm.436939		Transcribed locus, strongly similar to XP_001472458.1 PREDICTED: hypothetical protein [Mus musculus]	-1.91	0.00981
UHNmcdna0019355	BQ557433	Mm.443725		Transcribed locus	-1.92	0.00319
UHNmcdna0014550	BG075845				-1.932	0.00358
UHNmcdna0000320	NM_008612	Mm.246750	Mnat1	Menage a trois 1	-1.935	0.00535
UHNmcdna0003567	BG079296	Mm.268317	Plekhh1	Pleckstrin homology domain containing, family H (with MyTH4 domain) member 1	-1.951	0.0126
UHNmcdna0017065	BQ552965				-1.952	0.0101
UHNmcdna0016399	BQ551557	Mm.156452	Gapvd1	GTPase activating protein and VPS9 domains 1	-1.954	0.00403
UHNmcdna0017048	BQ552931	Mm.33498	Lrrc33	Leucine rich repeat containing 33	-1.954	0.015
UHNmcdna0015920	BQ550571				-1.986	0.0132
UHNmcdna0014547	BG075844				-1.991	0.0102
UHNmcdna0017182	BQ553186				-1.991	0.000883
UHNmcdna0019742	BQ558211				-1.994	0.00196
UHNmcdna0016692	BQ552284	Mm.172679	Spata5	Spermatogenesis associated 5	-1.997	0.00632
UHNmcdna0021744	BQ562131	Mm.30805	Nckap1l	NCK associated protein 1 like	-2.02	0.00477
UHNmcdna0008884	BG083906	Mm.11321	AU017834	expressed sequence AU017834	-2.021	0.00248
UHNmcdna0004035	BG066436	Mm.471646	ENSMUSG00000057808	Predicted gene, ENSMUSG00000057808	-2.048	0.00315
UHNmcdna0021587	BQ561814	Mm.459573	OTTMUSG00000005162	predicted gene, OTTMUSG00000005162	-2.052	0.00448
UHNmcdna0021774	BQ562191				-2.056	0.0014
UHNmcdna0014028	BG075425	Mm.439834	Rsf1	Remodeling and spacing factor 1	-2.057	0.00991
UHNmcdna0020411	BQ559502	Mm.245084	Vdr	Vitamin D receptor	-2.06	5.79e-05
UHNmcdna0016663	BQ552237	Mm.103812	Rad18	RAD18 homolog (S. cerevisiae)	-2.065	0.00532
UHNmcdna0019093	BQ556909	Mm.317331	Lyn	Yamaguchi sarcoma viral (v-yes-1) oncogene homolog	-2.088	0.000515
UHNmcdna0005205	BG067506	Mm.389581	Rod1	ROD1 regulator of differentiation 1 (S. pombe)	-2.094	0.000322
UHNmcdna0021723	BQ562090	Mm.41867	Setx	Senataxin	-2.122	2.38e-05
UHNmcdna0022202	BQ563059	Mm.425473	100042856	Predicted gene, 100042856	-2.136	0.000237
UHNmcdna0018177	BQ555097	Mm.290758	E430028B21Rik	RIKEN cDNA E430028B21 gene	-2.181	0.00125
UHNmcdna0017234	BQ553286				-2.186	0.0108
UHNmcdna0016752	BQ552364	Mm.468334	Bach2	BTB and CNC homology 2	-2.187	0.0103
UHNmcdna0021879	BQ562406	Mm.32873	Dock11	Dedicator of cytokinesis 11	-2.187	0.00721
UHNmcdna0021638	AK039844				-2.19	0.0135
UHNmcdna0010383	BG085144				-2.202	0.00507
UHNmcdna0018355	AK134386				-2.222	0.014
UHNmcdna0021633	BQ561909	Mm.423621	Cd44	CD44 antigen	-2.224	0.0133
UHNmcdna0007555	BG069744	Mm.277897	2900024C23Rik	RIKEN cDNA 2900024C23 gene	-2.226	0.00211
UHNmcdna0020605	BQ559878				-2.226	0.00838
UHNmcdna0020968	BQ560587	Mm.290085	Crbn	Cereblon	-2.254	0.000958
UHNmcdna0017343	BQ553486	Mm.414078		Transcribed locus	-2.259	0.00442
UHNmcdna0017121	BQ553072	Mm.458309	Trim12	Tripartite motif-containing 12	-2.266	0.00328
UHNmcdna0005770	BG068037	Mm.257276	Sfpq	Splicing factor proline/glutamine rich (polypyrimidine tract binding protein associated)	-2.267	0.00028
UHNmcdna0019739	BQ558207	Mm.86564	Sdad1	SDA1 domain containing 1	-2.281	0.0132
UHNmcdna0014334	NM_028658	Mm.271817	Ccdc128	Coiled-coil domain containing 128	-2.287	0.00611
UHNmcdna0021367	BQ561373	Mm.138740	Clasp1	CLIP associating protein 1	-2.294	0.000183
UHNmcdna0017225	BQ553267				-2.297	0.0149
UHNmcdna0021943	BQ562534				-2.309	0.00234
UHNmcdna0007452	BG082645	Mm.333048	Gimap4	GTPase, IMAP family member 4	-2.315	0.0117
UHNmcdna0022078	BQ562804	Mm.560	Ly9	Lymphocyte antigen 9	-2.329	0.00755
UHNmcdna0017214	BQ553245				-2.341	0.002
UHNmcdna0009725	BG071706		E030022I16Rik	RIKEN cDNA E030022I16 gene	-2.389	0.00123
UHNmcdna0007625	BG069810	Mm.234472	Stk4	Serine/threonine kinase 4	-2.391	0.00967
UHNmcdna0000739	BG077017	Mm.22564	H2-Eb1	Histocompatibility 2, class II antigen E beta	-2.404	0.00418
UHNmcdna0009777	BG071750	Mm.228805	Wrn	Werner syndrome homolog (human)	-2.408	0.00398
UHNmcdna0003836	BG066263				-2.414	0.00612
UHNmcdna0018296	BQ555355	Mm.339846		Transcribed locus	-2.421	0.0107
UHNmcdna0008505	BG070641	Mm.33764	Ivns1abp	Influenza virus NS1A binding protein	-2.425	0.00283
UHNmcdna0015274	BQ551827	Mm.215971		Transcribed locus	-2.447	0.00694
UHNmcdna0010419	BG085179	Mm.16373	H2-DMa	Histocompatibility 2, class II, locus DMa	-2.456	0.00187
UHNmcdna0016847					-2.462	0.00772
UHNmcdna0021892	BQ562433	Mm.390057	Nfat5	Nuclear factor of activated T-cells 5	-2.513	0.0152
UHNmcdna0008299	BG070442				-2.524	0.00047
UHNmcdna0022138	BQ562929	Mm.395	Ptpn22	Protein tyrosine phosphatase, non-receptor type 22 (lymphoid)	-2.538	0.0026
UHNmcdna0016516	BQ551916	Mm.266679	Trib2	Tribbles homolog 2 (Drosophila)	-2.548	0.0116
UHNmcdna0009045	BG071144	Mm.254027	Cln8	Ceroid-lipofuscinosis, neuronal 8	-2.585	0.0138
UHNmcdna0016458	BQ551692	Mm.263041	Fchsd2	FCH and double SH3 domains 2	-2.594	0.00103
UHNmcdna0003390	BG065874	Mm.410437		Transcribed locus	-2.602	0.00302
UHNmcdna0013516	BG087679	Mm.9244	Suv39h1	Suppressor of variegation 3-9 homolog 1 (Drosophila)	-2.636	0.000653
UHNmcdna0020496	BQ559660	Mm.33935	B3gnt5	UDP-GlcNAc:betaGal beta-1,3-N-acetylglucosaminyltransferase 5	-2.658	0.000793
UHNmcdna0022024	BQ562696	Mm.316861	Cd53	CD53 antigen	-2.674	0.0139
UHNmcdna0017184	BQ553190				-2.693	0.00686
UHNmcdna0022021	BQ562688	Mm.1550	Stat4	Signal transducer and activator of transcription 4	-2.7	0.00589
UHNmcdna0021765	BQ562174	Mm.217256	Dnajc13	DnaJ (Hsp40) homolog, subfamily C, member 13	-2.719	0.00447
UHNmcdna0015602	BQ558553	Mm.272093	Crlf3	Cytokine receptor-like factor 3	-2.749	0.00102
UHNmcdna0022119	BQ562890	Mm.10948	Slfn1	Schlafen 1	-2.77	0.00202
UHNmcdna0009591	BG084436	Mm.277864	3110001A13Rik	RIKEN cDNA 3110001A13 gene	-2.827	0.0031
UHNmcdna0016676	BQ552267	Mm.448444		Transcribed locus	-2.838	0.00123
UHNmcdna0016687	BQ552279	Mm.453737		Transcribed locus	-2.901	0.0138
UHNmcdna0019221	BQ557191	Mm.26915	Cyp2j11	Cytochrome P450, family 2, subfamily j, polypeptide 11	-2.905	0.00059
UHNmcdna0017143	BQ553114	Mm.261259	Traf3ip3	TRAF3 interacting protein 3	-2.91	0.00528
UHNmcdna0022146	BQ562946				-2.91	0.00599
UHNmcdna0022028	BQ562705	Mm.33957	Ms4a4b	Membrane-spanning 4-domains, subfamily A, member 4B	-2.981	0.00496
UHNmcdna0017095	BQ553021	Mm.371956	OTTMUSG00000016644	Predicted gene, OTTMUSG00000016644	-3.074	0.000624
UHNmcdna0020859	BQ560375	Mm.4046	Ms4a1	Membrane-spanning 4-domains, subfamily A, member 1	-3.08	0.00568
UHNmcdna0006148	BG068394				-3.11	0.00938
UHNmcdna0019127	BQ556973	Mm.274466	Parp8	Poly (ADP-ribose) polymerase family, member 8	-3.139	0.0053
UHNmcdna0020827	BQ560316	Mm.262859	Rnf38	Ring finger protein 38	-3.182	9.99e-05
UHNmcdna0015638	BQ560714	Mm.279865	Erlin1	ER lipid raft associated 1	-3.249	0.00386
UHNmcdna0021885	BQ562418	Mm.235338	H2-Aa	Histocompatibility 2, class II antigen A, alpha	-3.251	0.000829
UHNmcdna0021826	BQ562294	Mm.300542	EG668139	Predicted gene, EG668139	-3.284	5.31e-05
UHNmcdna0019054	BQ556816	Mm.3999	Mpeg1	Macrophage expressed gene 1	-3.324	0.00128
UHNmcdna0022011	BQ562580				-3.394	0.00303
UHNmcdna0007238	BG069346	Mm.282719	Eya2	Eyes absent 2 homolog (Drosophila)	-3.408	0.000636
UHNmcdna0015403	BQ562904	Mm.391573	Ptprc	Protein tyrosine phosphatase, receptor type, C	-3.467	0.0125
UHNmcdna0017158	BQ553139	Mm.217350	Arhgap15	Rho GTPase activating protein 15	-3.549	0.00149
UHNmcdna0009888	BG071858	Mm.342177	Igh-6	Immunoglobulin heavy chain complex	-3.733	0.00157
UHNmcdna0017999	BQ554741	Mm.1355	Cd79a	CD79A antigen (immunoglobulin-associated alpha)	-3.736	0.00491
UHNmcdna0018673	BQ556063				-3.815	0.000768
UHNmcdna0018149	BQ555043				-4.003	0.00503
UHNmcdna0017261	BQ553337	Mm.248478	Samhd1	SAM domain and HD domain, 1	-4.203	0.00276
UHNmcdna0019537	BQ557810	Mm.103545	Ikzf1	IKAROS family zinc finger 1	-4.435	0.00892
UHNmcdna0007305	BG082516	Mm.391871	Fbp2	Fructose bisphosphatase 2	-5.433	1.24e-05
UHNmcdna0022093	BQ562837	Mm.383562	Gpr174	G protein-coupled receptor 174	-6.148	0.000159
UHNmcdna0019386	BQ557489				-6.445	0.00758
UHNmcdna0019110	BQ556950				-7.803	2.11e-05
