# Supplementary material for: Mesenteric lymph node transcriptome profiles in BALB/c mice sensitized to three common food allergens
Source: BMC Genomics. 2011 Jan 6;12:12. doi: 10.1186/1471-2164-12-12 (PMC3023748; doi:10.1186/1471-2164-12-12)
Supplement: Additional file 2 — Summary of overlapping genes commonly expressed in response to BLG, OVA and PNA sensitization with their corresponding fold changes and p-values. Gene expression data [file 1471-2164-12-12-S2.XLS]

## Sheet: Sheet1
Additional file 2: Summary of overlapping genes commonly expressed in response to BLG, OVA and PNA sensitization with their corresponding fold changes and p-values.
					BLG Sensitized Group		OVA Sensitized Group		PNA Sensitized Group
Probe ID	Accession No.	Unigene ID	Gene Symbol	Gene Name	Fold Change	P-Value	Fold Change	P-Value	Fold Change	P-Value
UHNmcdna0021027	BQ560706	Mm.8245	Timp1	Tissue inhibitor of metalloproteinase 1	9.80392	0.00438	18.4162	0.00158	13.4228	0.0118
UHNmcdna0017498	BQ553796	-	-	-	6.99301	0.00145	4.329	0.000784	6.62252	0.00276
UHNmcdna0009605	BG084447	Mm.26700	Tmem16a	Transmembrane protein 16A	5.34759	0.00416	2.46305	0.000285	3.4965	0.00406
UHNmcdna0018487	BQ555724	Mm.289645	Meg3	Maternally expressed 3	4.73934	0.00128	4.20168	0.0141	8.33333	0.0116
UHNmcdna0012911	BG087093	Mm.646	Tpm2	Tropomyosin 2, beta	3.7594	4.05e-05	2.63852	0.000444	2.94118	0.000303
UHNmcdna0013420	BG087525	Mm.196110	Hba-a1	Hemoglobin alpha, adult chain 1	3.58423	0.00245	2.20751	0.00481	2.849	0.00407
UHNmcdna0015688	BQ550090	Mm.259609	Prrg4	Proline rich Gla (G-carboxyglutamic acid) 4 (transmembrane)	3.5461	0.000283	7.57576	0.00806	4.65116	0.00983
UHNmcdna0019610	BQ557964	Mm.12459	Ankrd10	Ankyrin repeat domain 10	3.46021	0.00382	2.22717	0.0025	2.60417	0.00656
UHNmcdna0012085	BG086488	Mm.196110	Hba-a1	Hemoglobin alpha, adult chain 1	3.38983	0.00424	2.0284	0.0111	2.39234	0.00973
UHNmcdna0013505	BG074973	Mm.22701	Gas1	Growth arrest specific 1	3.22581	0.00017	2.58398	0.000306	2.11864	0.0069
UHNmcdna0014697	CK335226	Mm.295533	Flna	Filamin, alpha	3.20513	2.85e-05	2.60417	0.00016	2.43309	0.000775
UHNmcdna0017850	BQ554493	Mm.6712	Des	Desmin	3.1746	3.05e-05	2.30947	0.000156	2.08333	0.000918
UHNmcdna0000127	BG062944	Mm.646	Tpm2	Tropomyosin 2, beta	3.10559	8.42e-05	2.51256	0.000258	2.54453	0.00132
UHNmcdna0010913	BG072760	Mm.196110	Hba-a1	Hemoglobin alpha, adult chain 1	3.09598	0.00489	1.99203	0.0127	2.38095	0.00802
UHNmcdna0003278	BG065771	Mm.121878	Tpm1	Tropomyosin 1, alpha	3.0581	0.000874	2.39808	0.0128	3.32226	0.00241
UHNmcdna0016064	BQ550853	Mm.28917	Ufm1	Ubiquitin-fold modifier 1	3.0581	0.00347	5.15464	0.0096	2.31481	0.00615
UHNmcdna0007791	BG070044	Mm.33360	Mylk	Myosin, light polypeptide kinase	3.003	1.92e-05	2.80112	8.57e-05	2.5641	0.00407
UHNmcdna0011502	BG086016	Mm.121878	Tpm1	Tropomyosin 1, alpha	2.99401	3.62e-05	1.91571	0.000592	2.29358	0.00207
UHNmcdna0022237	BQ550491	Mm.258155	Dock5	Dedicator of cytokinesis 5	2.97619	0.000292	2.61097	0.0022	2.78552	0.0048
UHNmcdna0015843	BQ550403	Mm.110270	B230217C12Rik	RIKEN cDNA B230217C12 gene	2.86533	4.51e-05	2.3753	0.000112	2.74725	0.0126
UHNmcdna0017522	BQ553848	Mm.20954	Rgs5	Regulator of G-protein signaling 5	2.80112	8.57e-06	2.1692	0.000221	2.53807	0.0022
UHNmcdna0012065	BG073665	Mm.405761	Igfbp5	Insulin-like growth factor binding protein 5	2.73973	0.0007	1.66667	0.0124	1.70068	0.0143
UHNmcdna0011289	AK032942	Mm.121878	Tpm1	Tropomyosin 1, alpha	2.71739	5.74e-05	2.29358	0.00168	2.43902	0.00298
UHNmcdna0018108	BQ554963	Mm.321648	Ctnnd2	Catenin (cadherin associated protein), delta 2	2.68097	2.05e-05	2.09644	0.000129	2.89855	0.00608
UHNmcdna0015228	BG088939	Mm.136791	Svil	Supervillin	2.65957	0.000123	2.24719	0.00159	1.81818	0.0116
UHNmcdna0016072	BQ550868	Mm.20301	Zfp688	Zinc finger protein 688	2.6455	4.6e-05	2.10526	0.000199	2.63158	0.00166
UHNmcdna0018626	BQ555973	Mm.389466	Mab21l2	Mab-21-like 2 (C. elegans)	2.61097	0.000643	2.42718	0.00672	4.90196	0.0102
UHNmcdna0019925	AK133543	Mm.320317	Cux1	Cut-like homeobox 1	2.58398	0.000263	2.26757	0.000121	1.71527	0.0128
UHNmcdna0020054	BQ558823	Mm.87759	Enah	enabled homolog (Drosophila)	2.53807	0.0018	4.54545	0.0114	3.16456	0.00425
UHNmcdna0015712	BQ550141	Mm.131038	Elf2	E74-like factor 2	2.52525	0.000868	2.7027	0.00228	2.40385	0.00379
UHNmcdna0013300	BG087429	Mm.19131	C3	Complement component 3	2.51889	2e-05	1.75439	0.000191	1.51745	0.0161
UHNmcdna0016035	BQ550800	Mm.34365	Dusp12	Dual specificity phosphatase 12	2.50627	4.13e-05	2.05761	0.00154	2.40385	0.00481
UHNmcdna0014127	BG088055	-	-	-	2.48139	8.59e-05	2.10526	0.000381	1.8018	0.00555
UHNmcdna0019124	BQ556990	Mm.12862	Pcdh12	Protocadherin 12	2.47525	0.00038	1.64745	0.00243	1.73913	0.00554
UHNmcdna0016045	BQ550818	Mm.432513	Tpbg	Trophoblast glycoprotein	2.457	6.22e-05	2.12314	0.000874	2.71003	0.00209
UHNmcdna0017926	BQ554609	-	-	-	2.42718	0.000198	2.24719	0.000326	2.58398	0.000739
UHNmcdna0016125	BQ550980	Mm.475655	Chn1	Chimerin (chimaerin) 1	2.40964	2.38e-05	1.90114	0.000211	2.10084	0.0022
UHNmcdna0005044	BG067357	Mm.4356	Cnn1	Calponin 1	2.40385	0.000621	2.02429	0.00294	2.48139	0.00544
UHNmcdna0016960	BQ552744	Mm.323997	Rbpms	RNA binding protein gene with multiple splicing	2.38663	0.000248	2.08333	0.000988	1.88324	0.00342
UHNmcdna0015685	BQ550080	Mm.290026	Cltb	Clathrin, light polypeptide (Lcb)	2.35294	2.12e-05	2.04499	0.000134	2.6455	0.00861
UHNmcdna0022022	BQ562689	Mm.221412	Tm6sf1	Transmembrane 6 superfamily member 1	2.29885	0.000435	1.71527	0.00203	1.71233	0.00757
UHNmcdna0016012	BQ550758	Mm.41737	Gng2	Guanine nucleotide binding protein (G protein), gamma 2	2.29358	6.39e-05	1.70648	0.000475	1.80505	0.00647
UHNmcdna0015728	BQ550172	Mm.190650	Nagk	N-acetylglucosamine kinase	2.27273	2.95e-05	1.87266	0.000116	2.20264	0.00475
UHNmcdna0015959	BQ550657	Mm.249934	Stat3	Signal transducer and activator of transcription 3	2.25734	6.41e-05	1.87266	0.000244	1.82149	0.00164
UHNmcdna0010370	BG085131	Mm.22673	Fcer1g	Fc receptor, IgE, high affinity I, gamma polypeptide	2.22717	6.45e-05	1.97628	0.000266	1.87617	0.00238
UHNmcdna0015548	BQ555505	Mm.355162	A530017D24Rik	RIKEN cDNA A530017D24 gene	2.22222	0.00102	1.62338	0.00887	1.78891	0.00582
UHNmcdna0016052	BQ550831	Mm.393018	Trp53inp1	Transformation related protein 53 inducible nuclear protein 1	2.21729	0.000236	2.87356	0.00175	2.22717	0.00111
UHNmcdna0018373	BQ555506	Mm.426874	D030011O10Rik	RIKEN cDNA D030011O10 gene	2.21239	4.72e-05	1.67504	0.000742	1.88324	0.00131
UHNmcdna0018793	BQ556291	Mm.24183	Tagln3	Transgelin 3	2.20751	5.98e-05	1.7301	0.00137	1.80832	0.00312
UHNmcdna0016788	BQ552434	Mm.213025	Acta2	Actin, alpha 2, smooth muscle, aorta	2.20751	4.97e-05	1.82149	0.000249	1.6835	0.00191
UHNmcdna0018284	AK141800	Mm.208286	Itch	Itchy, E3 ubiquitin protein ligase	2.20264	1.82e-05	1.83824	0.000389	1.63666	0.0143
UHNmcdna0002890	NM_0010014	-	-	-	2.19298	0.000754	1.69492	0.00718	1.82815	0.0038
UHNmcdna0015766	BQ550243	Mm.46247	Agtrap	Angiotensin II, type I receptor-associated protein	2.15983	0.000177	1.82149	0.000139	2.331	0.00733
UHNmcdna0015664	BQ550038	-	-	-	2.15054	0.000197	1.82482	0.000648	2.42718	0.0135
UHNmcdna0018980	BQ556665	Mm.250705	Myh11	Myosin, heavy polypeptide 11, smooth muscle	2.14592	0.000156	1.82815	0.0032	1.80505	0.00366
UHNmcdna0012501	BG086839	Mm.43871	Trim35	Tripartite motif-containing 35	2.1322	8.12e-05	1.78571	0.000341	1.68919	0.00447
UHNmcdna0017898	BQ554480	Mm.31395	Cpe	Carboxypeptidase E	2.10084	7.06e-05	1.7331	0.00247	1.88679	0.00577
UHNmcdna0015923	BQ550577	Mm.474993	Igf2bp1	insulin-like growth factor 2 mRNA binding protein 1	2.09644	3.22e-05	1.71233	0.000443	2.17865	0.00813
UHNmcdna0017406	BQ553614	Mm.466282	Calu	Calumenin	2.09205	3.05e-05	1.7452	0.000206	1.67224	0.00187
UHNmcdna0016161	BQ551068	-	-	-	2.08333	6.43e-05	1.71821	0.000617	2.28833	0.00133
UHNmcdna0016768	BQ552392	Mm.276259	Srgap2	SLIT-ROBO Rho GTPase activating protein 2	2.07469	7.11e-05	1.65289	0.00154	1.7301	0.00323
UHNmcdna0015757	BQ550226	Mm.156771	Rnf145	Ring finger protein 145	2.07469	3.77e-05	1.61812	0.0004	1.66945	0.00211
UHNmcdna0011331	CK334898	Mm.196110	Hba-a1	Hemoglobin alpha, adult chain 1	2.07039	0.000972	1.54799	0.00485	1.85874	0.0133
UHNmcdna0018572	BQ555881	Mm.46680	Nradd	Neurotrophin receptor associated death domain	2.07039	5.45e-05	1.76367	0.000306	1.77936	0.00643
UHNmcdna0022395	BQ554046	Mm.432071	Gdf10	Growth differentiation factor 10	2.06186	1.34e-05	1.64745	0.000463	1.71233	0.00237
UHNmcdna0015420	BQ550360	Mm.279751	Smarcb1	SWI/SNF related, matrix associated, actin dependent regulator of chromatin, subfamily b, member 1	2.04499	3.51e-05	1.70358	0.000404	1.95695	0.0109
UHNmcdna0011078	BG085687	Mm.246240	Ctbp2	C-terminal binding protein 2	2.03666	0.000161	1.84162	0.000226	1.86567	0.0088
UHNmcdna0009961	BG084765	Mm.14526	Mylpf	Myosin light chain, phosphorylatable, fast skeletal muscle	2.03666	0.000454	1.7452	0.000948	1.81159	0.00604
UHNmcdna0018463	BQ555676	Mm.474458	Ppp1r12a	Protein phosphatase 1, regulatory (inhibitor) subunit 12A	2.03252	0.000111	1.8797	0.000426	1.66945	0.00422
UHNmcdna0020219	BQ559127	Mm.287837	Ercc4	Excision repair cross-complementing rodent repair deficiency, complementation group 4	2.02429	0.000127	1.61031	0.000873	2.06612	0.00819
UHNmcdna0015525	BQ553791	Mm.160131	2900026A02Rik	RIKEN cDNA 2900026A02 gene	2.0202	9.69e-05	1.86567	0.00619	2.00401	0.00973
UHNmcdna0018413	BQ555585	-	-	-	2.01207	3.25e-05	1.51745	0.00109	1.78891	0.00389
UHNmcdna0018567	-	-	-	-	2.00803	6.16e-05	2.6738	0.00041	2.71003	0.00413
UHNmcdna0018563	AK140851	Mm.447606		Transcribed locus, weakly similar to XP_001479965.1 PREDICTED: hypothetical protein [Mus musculus]	2	4.26e-05	1.56006	0.00152	1.94175	0.0121
UHNmcdna0015746	BQ550205	Mm.33729	Slc25a22	Solute carrier family 25 (mitochondrial carrier, glutamate), member 22	1.99203	0.000288	1.67504	0.000309	1.76991	0.00329
UHNmcdna0017299	-	-	-	-	1.97628	0.00414	1.7331	0.00322	1.73913	0.0065
UHNmcdna0015520	BQ553585	Mm.3077	Nr1i3	Nuclear receptor subfamily 1, group I, member 3	1.97239	4.59e-05	1.56986	0.00097	1.7301	0.00527
UHNmcdna0022232	BQ550329	Mm.471658	2610030H06Rik	RIKEN cDNA 2610030H06 gene	1.9685	5.8e-05	1.5674	0.00052	1.5625	0.00672
UHNmcdna0018300	BQ555363	Mm.338284	Ccdc88a	Coiled coil domain containing 88A	1.96464	0.000238	1.87617	0.00097	1.76056	0.00216
UHNmcdna0015401	BQ562775	Mm.283410	Suz12	Suppressor of zeste 12 homolog (Drosophila)	1.96078	7.3e-05	1.81488	0.000187	1.61031	0.00574
UHNmcdna0017513	BQ553830	Mm.3272	Ramp1	Receptor (calcitonin) activity modifying protein 1	1.96078	3e-05	1.62075	0.00034	1.5748	0.0079
UHNmcdna0015946	BQ550629	Mm.27365	Fat1	FAT tumor suppressor homolog 1 (Drosophila)	1.95695	3.08e-05	1.58479	0.000613	2.13675	0.0137
UHNmcdna0018445	BQ555645	Mm.274995	Snrpn	Small nuclear ribonucleoprotein N	1.94932	3.6e-05	1.67785	0.000348	1.8018	0.00204
UHNmcdna0006156	BG068401				1.93798	0.000223	1.67224	0.00218	1.70648	0.00385
UHNmcdna0022634	BQ561631	Mm.368890	Dcun1d2	DCN1, defective in cullin neddylation 1, domain containing 2 (S. cerevisiae)	1.93424	7.84e-05	1.65289	0.000604	1.65289	0.00483
UHNmcdna0016029	BQ550790	Mm.3935	Ddx24	DEAD (Asp-Glu-Ala-Asp) box polypeptide 24	1.92308	6.68e-05	1.77936	0.000505	1.84162	0.00132
UHNmcdna0017640	BQ554076	Mm.474896	Mtap1b	microtubule-associated protein 1B	1.91571	0.00014	1.78891	0.00263	1.69779	0.00469
UHNmcdna0017302	-	-	-	-	1.91571	4.5e-05	1.57978	0.000427	1.51515	0.00541
UHNmcdna0012265	BG086635	-	-	-	1.9084	0.000197	1.95312	0.000911	2.57732	0.0014
UHNmcdna0014881	BG088654	Mm.120798	AU021063	expressed sequence AU021063	1.88679	7.39e-05	1.71527	0.00049	1.68634	0.0119
UHNmcdna0018796	BQ556297	Mm.29580	Stmn2	Stathmin-like 2	1.88324	0.00213	2.06612	0.00198	1.75439	0.00715
UHNmcdna0016391	BQ551541	Mm.393196		Transcribed locus	1.8797	0.000208	1.77936	0.00133	1.7762	0.00451
UHNmcdna0018776	BQ556261	Mm.236074	Gpr107	G protein-coupled receptor 107	1.82482	9.04e-05	1.75439	0.00112	1.79211	0.00358
UHNmcdna0015970	-	-	-	-	1.80505	4.83e-05	1.5625	0.00101	1.55763	0.00512
UHNmcdna0000077	BG063069	Mm.21520	Tiprl	TIP41, TOR signalling pathway regulator-like (S. cerevisiae)	1.79856	0.000102	1.62338	0.000996	1.77936	0.0057
UHNmcdna0014893	BG076138	Mm.100443		Transcribed locus	1.79211	0.000594	1.70068	0.00613	1.96078	0.00279
UHNmcdna0000911	BG063696	Mm.329895	D19Wsu162e	DNA segment, Chr 19, Wayne State University 162, expressed	1.78891	0.000187	1.61031	0.00113	1.96078	0.00487
UHNmcdna0022086	BQ562818	Mm.23834	Ythdf3	YTH domain family 3	1.75747	6.17e-05	1.57978	0.0119	1.64474	0.00927
UHNmcdna0014277	CK335169	Mm.1571	Cdh11	Cadherin 11	1.73611	7.94e-05	1.63666	0.00067	1.58228	0.0147
UHNmcdna0009901	-	-	-	-	1.73611	0.000506	1.6129	0.000758	1.56986	0.0137
UHNmcdna0001689	BG077689	Mm.253564	Actn1	Actinin, alpha 1	1.72712	0.000477	1.8315	0.00169	1.5873	0.00529
UHNmcdna0022261	BQ550999	Mm.153159	LOC100038887	Hypothetical protein LOC100038887	1.70648	0.000611	1.5748	0.000719	1.60256	0.00454
UHNmcdna0015057	BG076279	Mm.354428	C230006B20	hypothetical LOC403344	1.68919	0.000739	1.55763	0.00149	1.7452	0.00529
UHNmcdna0019525	BQ557788	Mm.400063		Transcribed locus	1.64474	0.000268	1.71233	0.000517	1.65837	0.00449
UHNmcdna0000929	BG063710	Mm.4618	Sp1	Trans-acting transcription factor 1	1.63934	0.000593	1.58228	0.0026	1.68634	0.00836
UHNmcdna0016266	BQ551290	Mm.372235	Snf8	SNF8, ESCRT-II complex subunit, homolog (S. cerevisiae)	1.61031	0.000562	1.72712	0.000241	1.6129	0.00403
UHNmcdna0019047	BQ556799	Mm.266867	Pck1	Phosphoenolpyruvate carboxykinase 1, cytosolic	-1.501	0.000813	-1.877	3.86e-08	-2.202	1.19e-07
UHNmcdna0010606	BG072503	Mm.292803	Ces3	Carboxylesterase 3	-1.507	0.00278	-2.344	4.33e-06	-2.379	0.000141
UHNmcdna0019444	BQ557608	Mm.2416	Scin	Scinderin	-1.511	0.00141	-2.062	0.00215	-3.731	0.000306
UHNmcdna0015876	BQ550470	Mm.1186	Car2	Carbonic anhydrase 2	-1.532	0.011	-6.032	0.00209	-5.244	7.2e-06
UHNmcdna0007113	BG069315	Mm.29110	AU018778	Expressed sequence AU018778	-1.554	0.0017	-3.429	3.97e-05	-7.759	3.27e-05
UHNmcdna0005222	BG067523	Mm.218862	Aldob	Aldolase B, fructose-bisphosphate	-1.555	0.000352	-1.804	0.0047	-1.766	0.000825
UHNmcdna0012791	BG074360	Mm.41274	Nphp3	Nephronophthisis 3 (adolescent)	-1.576	7.07e-05	-2.452	0.000345	-2.205	5.31e-05
UHNmcdna0005913	BG068173	Mm.374437	Ptp4a1	Protein tyrosine phosphatase 4a1	-1.591	4.51e-05	-1.84	0.000123	-2.45	0.00103
UHNmcdna0017136	BQ553100	Mm.681	Cd93	CD93 antigen	-1.682	3.16e-07	-1.624	1.31e-06	-1.868	1.46e-06
UHNmcdna0004636	BG066982	Mm.25259	Npr3	Natriuretic peptide receptor 3	-1.686	0.0011	-2.252	0.00439	-1.798	0.0172
UHNmcdna0009476	BG071497	Mm.142822	Ewsr1	Ewing sarcoma breakpoint region 1	-1.693	3.51e-05	-1.654	3.12e-07	-1.564	0.000228
UHNmcdna0001486	BG064176	-	-	-	-1.726	0.00268	-2.78	0.000793	-2.603	0.000228
UHNmcdna0018800	BQ556305	Mm.233903	Nnat	Neuronatin	-1.739	6.56e-06	-2.035	1.66e-05	-3.208	7.9e-08
UHNmcdna0007149	BG082366	Mm.8149	Mak	Male germ cell-associated kinase	-1.741	1.07e-05	-1.791	0.0108	-2.789	0.000545
UHNmcdna0002805	BG078641	Mm.21108	Maoa	Monoamine oxidase A	-1.764	2.58e-07	-1.942	1.94e-06	-2.693	0.000948
UHNmcdna0011113	BG085721	Mm.2565	Nup62	Nucleoporin 62	-1.786	1.84e-07	-1.572	0.000221	-1.663	0.00124
UHNmcdna0015398	BQ562421	Mm.1192	Igj	Immunoglobulin joining chain	-1.795	8.1e-05	-1.98	9.71e-07	-1.658	6.84e-05
UHNmcdna0018887	BQ556470	Mm.1193	Enpep	Glutamyl aminopeptidase	-1.832	0.000103	-3.607	1.73e-06	-2.291	0.00257
UHNmcdna0008190	BG083259	Mm.255044	Pank3	Pantothenate kinase 3	-1.833	0.00019	-2.053	2e-05	-2.249	0.00353
UHNmcdna0020476	BQ559621	Mm.36817	Me2	Malic enzyme 2, NAD(+)-dependent, mitochondrial	-1.875	8.18e-08	-1.915	1.79e-06	-1.818	4.42e-06
UHNmcdna0008844	BG070865	Mm.255044	Pank3	Pantothenate kinase 3	-1.899	5.86e-06	-2.322	5.04e-06	-1.7	0.00351
UHNmcdna0019499	BQ557722	Mm.131135	Epb4.1l3	Erythrocyte protein band 4.1-like 3	-1.937	4.6e-07	-1.639	0.000732	-2.816	5.57e-05
UHNmcdna0019830	BQ558376	Mm.471601	Vil1	Villin 1	-2.032	6.98e-05	-2.438	6.34e-07	-4.068	0.000113
UHNmcdna0002905	BG065443	Mm.358618	Krt8	Keratin 8	-2.102	0.000309	-3.196	0.000201	-5.63	0.000184
UHNmcdna0014818	BG076072	Mm.300095	Ugt1a6a	UDP glucuronosyltransferase 1 family, polypeptide A6B	-2.171	3.98e-05	-3.01	1.1e-05	-5.663	4.12e-06
UHNmcdna0000583	BG063416	Mm.1514	Lpl	Lipoprotein lipase	-2.188	1.9e-05	-4.088	1.47e-07	-3.559	5.26e-06
UHNmcdna0009724	BG084550	Mm.30262	Klf5	Kruppel-like factor 5	-2.243	2.09e-07	-2.872	0.0007	-4.733	0.000191
UHNmcdna0021286	BQ561214	Mm.396075	Cav2	Caveolin 2	-2.246	0.000956	-2.909	3.69e-05	-2.077	0.000977
UHNmcdna0003444	NM_031170	Mm.358618	Krt8	Keratin 8	-2.716	0.00315	-3.67	1.6e-06	-7.313	8.77e-05
UHNmcdna0013688	BG075121	Mm.182769	Rbm17	RNA binding motif protein 17	-2.717	9.45e-05	-3.402	0.00127	-3.651	5.13e-05
UHNmcdna0019795	BQ558309	Mm.4040	Myo6	Myosin VI	-2.757	0.00504	-1.85	0.00319	-1.591	0.00192
UHNmcdna0019202	BQ557154	Mm.127058	Stard4	StAR-related lipid transfer (START) domain containing 4	-2.856	0.00064	-3.319	0.00187	-2.834	0.000185
UHNmcdna0007842	BG070089	Mm.472687	Tacstd1	Tumor-associated calcium signal transducer 1	-3.174	2.12e-07	-3.71	7.05e-05	-3.473	0.0046
UHNmcdna0013515	BG087678	Mm.289131	Hmgcs2	3-hydroxy-3-methylglutaryl-Coenzyme A synthase 2	-3.185	0.000327	-1.857	0.0167	-4.344	0.000189
UHNmcdna0009120	BG071207	Mm.1641	Car4	Carbonic anhydrase 4	-3.58	0.000117	-4.694	0.000609	-8.023	7e-06
UHNmcdna0010188	BG072129	Mm.431947	Ovgp1	Oviductal glycoprotein 1	-4.397	4.01e-05	-4.562	0.00115	-2.976	0.00165
UHNmcdna0013812	BG075228	Mm.297976	Gpc1	Glypican 1	-4.943	6.87e-08	-10.71	2.87e-12	-7.336	9.8e-06
UHNmcdna0013806	BG075222	Mm.273195	Car1	Carbonic anhydrase 1	-5.353	7.96e-08	-12.61	1.79e-10	-8.178	9.18e-06
UHNmcdna0009195	BG084136	Mm.7244	Agr2	Anterior gradient 2 (Xenopus laevis)	-5.465	2.64e-10	-9.65	8.86e-07	-13.91	6.98e-07
UHNmcdna0021080	BQ560815	Mm.33401	Mgam	Maltase-glucoamylase	-5.469	6.44e-08	-4.622	1.85e-08	-9.224	6.27e-06
UHNmcdna0022218	BQ563090	Mm.102470	5730557B15Rik	RIKEN cDNA 5730557B15 gene	-6.166	0.00482	-1.589	0.00137	-1.587	0.00783
UHNmcdna0006079	BG068327	Mm.11869	AI427122	Expressed sequence AI427122	-8.301	4.23e-07	-13.24	2.14e-08	-8.521	1.72e-06
UHNmcdna0003227	BG065730	Mm.210336	Lgals4	Lectin, galactose binding, soluble 4	-11.17	7.96e-07	-7.206	2.11e-05	-4.956	3.44e-05
UHNmcdna0002385	BG064959	Mm.4533	Apoa4	Apolipoprotein A-IV	-11.2	5.15e-06	-5.306	1.85e-08	-19.09	8.48e-06
