# Supplementary material for: Mesenteric lymph node transcriptome profiles in BALB/c mice sensitized to three common food allergens
Source: BMC Genomics. 2011 Jan 6;12:12. doi: 10.1186/1471-2164-12-12 (PMC3023748; doi:10.1186/1471-2164-12-12)
Supplement: Additional file 3 — List of significant GO biological processes enriched (p ≤ 0.05) with the genes significantly differentially expressed (p ≤ 0.05) in response to BLG sensitization. Gene ontology data [file 1471-2164-12-12-S3.XLS]

## Sheet: Sheet1
Additional file 3: List of significant GO biological processes enriched (p≤0.05) with the genes significantly differentially expressed (p≤0.05) in response to BLG sensitization.
Gene Ontology Biological Processes	GO ID	Number of Genes Enriched	Fisher’s Exact P-Value
Biological regulation	65007	260	0.034
Regulation of biological process	50789	240	0.034
Developmental process	32502	187	0.001
Multicellular organismal process	32501	168	0.001
Multicellular organismal development	7275	143	0.002
Anatomical structure development	48856	128	0.001
Cell differentiation	30154	113	0.027
Cellular developmental process	48869	113	0.027
System development	48731	109	0.009
Response to stimulus	50896	100	0.005
Organ development	48513	92	0.005
Negative regulation of biological process	48519	82	0.002
Negative regulation of cellular process	48523	81	<0.001
Anatomical structure morphogenesis	9653	71	0.023
Regulation of biological quality	65008	66	0.001
Biological adhesion	22610	47	0.001
Cell adhesion	7155	47	0.001
Cytoskeleton organization and biogenesis	7010	47	0.002
Cell proliferation	8283	47	0.004
Immune system process	2376	45	0.012
Negative regulation of metabolic process	9892	41	0.001
Negative regulation of cellular metabolic process	31324	39	0.003
System process	3008	37	0.028
Cell morphogenesis	902	34	0.008
Cellular structure morphogenesis	32989	34	0.008
Cell motility	6928	31	0.006
Localization of cell	51674	31	0.006
Immune response	6955	30	0.001
Regulation of cell proliferation	42127	29	0.044
Regulation of cellular component organization and biogenesis	51128	28	0.001
Cell migration	16477	28	0.005
Growth	40007	27	0.011
Negative regulation of nucleobase, nucleoside, nucleotide and nucleic acid metabolic process	45934	27	0.028
Negative regulation of transcription	16481	26	0.021
Alcohol metabolic process	6066	25	0.035
Defense response	6952	23	0.003
Actin filament-based process	30029	22	0.011
Regulation of immune system process	2682	21	<0.001
Protein kinase cascade	7243	21	0.017
Negative regulation of transcription, DNA-dependent	45892	21	0.04
Negative regulation of RNA metabolic process	51253	21	0.043
Cell-cell adhesion	16337	20	0.002
Cell activation	1775	20	0.033
Leukocyte activation	45321	19	0.041
Regulation of response to stimulus	48583	18	<0.001
Positive regulation of immune system process	2684	18	<0.001
Regulation of growth	40008	18	0.022
Positive regulation of response to stimulus	48584	17	<0.001
Regulation of immune response	50776	17	<0.001
Regulation of cell size	8361	17	0.003
Positive regulation of immune response	50778	16	<0.001
Regulation of multicellular organismal process	51239	16	0.019
Muscle development	7517	16	0.033
Cell growth	16049	15	0.005
Immune effector process	2252	14	0.003
Anion transport	6820	14	0.008
Tube morphogenesis	35239	14	0.049
Activation of immune response	2253	13	<0.001
Leukocyte mediated immunity	2443	13	<0.001
Regulation of anatomical structure morphogenesis	22603	13	0.005
Inflammatory response	6954	13	0.018
Lymphocyte mediated immunity	2449	12	0.001
Inorganic anion transport	15698	12	0.003
Cellular di-, tri-valent inorganic cation homeostasis	30005	12	0.005
Di-, tri-valent inorganic cation homeostasis	55066	12	0.008
Cellular cation homeostasis	30003	12	0.011
Regulation of cell growth	1558	12	0.018
Cation homeostasis	55080	12	0.039
B cell mediated immunity	19724	11	0.001
Immunoglobulin mediated immune response	16064	11	0.001
Adaptive immune response	2250	11	0.006
Adaptive immune response based on somatic recombination of immune receptors built from immunoglobulin superfamily domains	2460	11	0.006
Negative regulation of cellular component organization and biogenesis	51129	11	0.006
Blood circulation	8015	11	0.014
Circulatory system process	3013	11	0.014
Exocytosis	6887	11	0.018
Negative regulation of cellular protein metabolic process	32269	11	0.024
Negative regulation of protein metabolic process	51248	11	0.027
Cytokine and chemokine mediated signaling pathway	19221	10	<0.001
Phosphate transport	6817	10	<0.001
Skeletal muscle development	7519	10	0.035
Immune response-regulating cell surface receptor signaling pathway	2768	9	<0.001
Immune response-regulating signal transduction	2764	9	<0.001
Acute inflammatory response	2526	9	0.001
Protein depolymerization	51261	9	0.002
Cellular metal ion homeostasis	6875	9	0.004
Metal ion homeostasis	55065	9	0.008
Response to oxidative stress	6979	9	0.011
Regulation of cell motility	51270	9	0.021
Muscle contraction	6936	9	0.04
Regulation of leukocyte activation	2694	9	0.045
Muscle system process	3012	9	0.045
Regulation of cell activation	50865	9	0.045
Regulation of cytoskeleton organization and biogenesis	51493	9	0.045
Immune response-activating cell surface receptor signaling pathway	2429	8	<0.001
Immune response-activating signal transduction	2757	8	0.001
Humoral immune response	6959	8	0.001
Negative regulation of cytoskeleton organization and biogenesis	51494	8	0.008
Cellular calcium ion homeostasis	6874	8	0.009
Regulation of cell shape	8360	8	0.014
Innate immune response	45087	8	0.017
Calcium ion homeostasis	55074	8	0.017
Regulation of cell morphogenesis	22604	8	0.017
Antigen receptor-mediated signaling pathway	50851	7	0.001
Interphase	51325	7	0.035
Interphase of mitotic cell cycle	51329	7	0.035
Humoral immune response mediated by circulating immunoglobulin	2455	6	0.001
Actin filament depolymerization	30042	6	0.011
Regulation of actin filament depolymerization	30834	6	0.011
Transforming growth factor beta receptor signaling pathway	7179	6	0.033
Antigen processing and presentation	19882	6	0.039
Positive regulation of MAP kinase activity	43406	6	0.047
Antigen processing and presentation of exogenous peptide antigen via MHC class II	19886	5	0.002
Antigen processing and presentation of peptide antigen via MHC class II	2495	5	0.002
Antigen processing and presentation of peptide or polysaccharide antigen via MHC class II	2504	5	0.002
Actin filament-based movement	30048	5	0.003
Antigen processing and presentation of exogenous peptide antigen	2478	5	0.004
Complement activation	6956	5	0.013
Activation of plasma proteins during acute inflammatory response	2541	5	0.013
Response to toxin	9636	5	0.013
Antigen processing and presentation of exogenous antigen	19884	5	0.017
Antigen processing and presentation of peptide antigen	48002	5	0.022
Single fertilization	7338	5	0.022
Negative regulation of actin filament depolymerization	30835	5	0.028
Establishment of organelle localization	51656	5	0.035
Alcohol biosynthetic process	46165	5	0.043
Phagocytosis	6909	5	0.043
B cell receptor signaling pathway	50853	4	0.001
Thymus development	48538	4	0.003
Gas transport	15669	4	0.005
Inflammatory response to antigenic stimulus	2437	4	0.008
Positive regulation of leukocyte mediated immunity	2705	4	0.008
Positive regulation of lymphocyte mediated immunity	2708	4	0.008
Regulation of inflammatory response to antigenic stimulus	2861	4	0.008
Positive regulation of immune effector process	2699	4	0.013
Regulation of leukocyte mediated immunity	2703	4	0.013
Regulation of lymphocyte mediated immunity	2706	4	0.013
T cell selection	45058	4	0.013
Thymic T cell selection	45061	4	0.013
Epithelial cell development	2064	4	0.013
Establishment of vesicle localization	51650	4	0.013
Complement activation, classical pathway	6958	4	0.018
Vesicle localization	51648	4	0.018
Positive regulation of endocytosis	45807	4	0.025
DNA replication initiation	6270	4	0.025
Positive regulation of response to external stimulus	32103	4	0.034
Regulation of immune effector process	2697	4	0.034
Positive regulation of defense response	31349	4	0.044
Positive regulation of T cell differentiation	45582	4	0.044
Microtubule polymerization or depolymerization	31109	4	0.044
Cell volume homeostasis	6884	3	0.001
Tumor necrosis factor-mediated signaling pathway	33209	3	0.001
Positive regulation of B cell mediated immunity	2714	3	0.009
Positive regulation of immunoglobulin mediated immune response	2891	3	0.009
Regulation of B cell mediated immunity	2712	3	0.009
Regulation of immunoglobulin mediated immune response	2889	3	0.009
Temperature homeostasis	1659	3	0.009
Negative T cell selection	43383	3	0.016
Negative thymic T cell selection	45060	3	0.016
Positive regulation of inflammatory response to antigenic stimulus	2863	3	0.016
Positive T cell selection	43368	3	0.016
Positive thymic T cell selection	45059	3	0.016
Anagen	42640	3	0.016
Positive regulation of phagocytosis	50766	3	0.026
Regulation of phagocytosis	50764	3	0.026
Calcium-dependent cell-cell adhesion	16339	3	0.026
Inositol metabolic process	6020	3	0.026
Multicellular organismal aging	10259	3	0.026
Myeloid leukocyte mediated immunity	2444	3	0.026
Oxygen transport	15671	3	0.026
Phagocytosis, engulfment	6911	3	0.026
Synaptogenesis	7416	3	0.026
Vesicle targeting	6903	3	0.026
Positive regulation of inflammatory response	50729	3	0.038
Glucosamine metabolic process	6041	3	0.038
Hair follicle maturation	48820	3	0.038
N-acetylglucosamine metabolic process	6044	3	0.038
NADPH regeneration	6740	3	0.038
Pentose-phosphate shunt	6098	3	0.038
Actin-myosin filament sliding	33275	2	0.01
L-glutamate transport	15813	2	0.01
Replicative cell aging	1302	2	0.01
Ventricular system development	21591	2	0.01
Complement activation, alternative pathway	6957	2	0.028
Regulation of tyrosine phosphorylation of STAT protein	42509	2	0.028
Acidic amino acid transport	15800	2	0.028
Angiogenesis involved in wound healing	60055	2	0.028
Axon extension involved in axon guidance	48846	2	0.028
Early endosome to late endosome transport	45022	2	0.028
Ethanol catabolic process	6068	2	0.028
Ethanol metabolic process	6067	2	0.028
Fermentation	6113	2	0.028
Glycerol biosynthetic process	6114	2	0.028
Glyoxylate cycle	6097	2	0.028
Glyoxylate metabolic process	46487	2	0.028
Monohydric alcohol catabolic process	34310	2	0.028
Monohydric alcohol metabolic process	34308	2	0.028
Negative regulation of axon extension involved in axon guidance	48843	2	0.028
Negative regulation of cytokine and chemokine mediated signaling pathway	1960	2	0.028
Negative regulation of peptidyl-tyrosine phosphorylation	50732	2	0.028
Negative regulation of S phase of mitotic cell cycle	45749	2	0.028
Polyol biosynthetic process	46173	2	0.028
Regulation of axon extension involved in axon guidance	48841	2	0.028
Synaptic vesicle targeting	16080	2	0.028
