# Supplementary material for: Mesenteric lymph node transcriptome profiles in BALB/c mice sensitized to three common food allergens
Source: BMC Genomics. 2011 Jan 6;12:12. doi: 10.1186/1471-2164-12-12 (PMC3023748; doi:10.1186/1471-2164-12-12)
Supplement: Additional file 4 — List of significant GO biological processes enriched (p ≤ 0.05) with the genes significantly differentially expressed (p ≤ 0.05) in response to OVA sensitization. Gene ontology data [file 1471-2164-12-12-S4.XLS]

## Sheet: Sheet1
Additional file 4: List of significant GO biological processes enriched (p≤0.05) with the genes significantly differentially expressed (p≤0.05) in response to OVA sensitization.
Gene Ontology Biological Processes	GO ID	Number of Genes Enriched	Fisher’s Exact P-Value
Lipid digestion	8150	336	0.013
Cholesterol absorption	32501	88	<0.001
Regulation of cholesterol absorption	32502	88	0.01
Glucuronate metabolic process	51179	84	0.043
Uronic acid metabolic process	7275	73	0.002
Sertoli cell development	48856	62	0.008
Sertoli cell differentiation	48731	52	0.036
Hydrogen peroxide biosynthetic process	50896	50	0.011
Organization of an anatomical structure	48513	45	0.018
Paraxial mesoderm formation	6629	41	<0.001
Inositol and derivative phosphorylation	19752	38	<0.001
Glycerol biosynthetic process from pyruvate	6082	38	<0.001
Positive regulation of smoothened signaling pathway	9056	38	<0.001
Retroviral genome replication	48519	38	0.026
Apical junction assembly	9653	37	0.018
Eosinophil activation	48523	36	0.025
Eosinophil degranulation	44255	35	<0.001
Neutrophil degranulation	44248	31	<0.001
Positive regulation of leukocyte degranulation	32787	30	<0.001
Positive regulation of mast cell degranulation	8283	24	0.011
Regulation of leukocyte degranulation	6066	23	<0.001
Regulation of mast cell degranulation	5975	23	<0.001
Myelin maintenance	44262	22	<0.001
Positive regulation of macrophage activation	22610	22	0.017
D-glucuronate catabolic process	7155	22	0.017
D-glucuronate metabolic process	7010	21	0.043
Fibrinolysis	6631	20	<0.001
Tyrosine phosphorylation of Stat3 protein	19318	17	<0.001
Ribosomal large subunit biogenesis and assembly	5996	17	<0.001
Neutrophil activation	16477	17	0.002
Negative regulation of epidermal growth factor receptor signaling pathway	51674	17	0.009
Glial cell apoptosis	6928	17	0.009
Negative regulation of glial cell apoptosis	42127	17	0.017
Regulation of glial cell apoptosis	9057	17	0.024
Positive regulation of peptidyl-serine phosphorylation	6732	16	<0.001
Mast cell apoptosis	51186	16	<0.001
Mast cell homeostasis	22008	16	0.017
Negative regulation of mast cell apoptosis	6006	14	<0.001
Regulation of mast cell apoptosis	6091	13	<0.001
Positive regulation of mast cell activation	6952	12	0.013
Regulation of mast cell activation	32268	12	0.048
Positive regulation of natural killer cell activation	8610	12	0.05
Regulation of natural killer cell activation	51239	11	0.003
Regulation of peptidyl-serine phosphorylation	9611	11	0.009
Positive regulation of mast cell cytokine production	30029	11	0.041
Positive regulation of interleukin-10 production	48878	11	0.045
Negative regulation of chemokine production	44275	10	<0.001
Regulation of chemokine production	16052	10	<0.001
Regulation of interleukin-10 production	46164	10	<0.001
Myelin maintenance in the peripheral nervous system	16042	10	<0.001
Activation of protein kinase B activity	8285	10	0.006
Negative regulation of blood coagulation	7517	10	0.014
Insulin processing	16337	10	0.015
Regulation of blood coagulation	9117	10	0.018
Cell-cell adhesion involved in neuronal-glial interactions involved in cerebral cortex radial glia guided migration	6753	10	0.018
Cerebellum structural organization	22414	10	0.022
Hindbrain structural organization	55086	10	0.027
Neuronal-glial interaction involved in cerebral cortex radial glia guided migration	10324	10	0.032
Radial glia guided migration of Purkinje cell	6897	10	0.032
Glyceraldehyde-3-phosphate metabolic process	46365	9	<0.001
GDP-mannose metabolic process	19320	9	<0.001
Protein import into peroxisome matrix, docking	6007	9	<0.001
Carbon dioxide transport	15980	9	<0.001
Cellular water homeostasis	51704	9	0.007
Glutamine biosynthetic process	51338	9	0.014
Glucuronate catabolic process	6084	8	<0.001
Positive regulation of cytokine production during immune response	6096	8	<0.001
Eosinophil mediated immunity	6869	8	0.002
Neutrophil mediated immunity	6954	8	0.014
Fc receptor mediated stimulatory signaling pathway	7423	8	0.019
Mucosal immune response	45859	8	0.027
Myeloid progenitor cell differentiation	43549	8	0.03
Healing during inflammatory response	6090	7	<0.001
Innate immune response in mucosa	48584	7	0.013
Organ or tissue specific immune response	2252	7	0.025
Malate metabolic process	9165	7	0.031
Maternal process involved in pregnancy	48583	7	0.039
Glycerolipid catabolic process	9607	7	0.044
Acylglycerol catabolic process	2684	7	0.044
Neutral lipid catabolic process	6099	6	<0.001
Early endosome to late endosome transport	46356	6	<0.001
Glycerol ether catabolic process	9060	6	<0.001
Natural killer cell activation	6959	6	0.001
Triacylglycerol catabolic process	44242	6	0.001
Complement activation, alternative pathway	9109	6	0.001
Acetyl-coa biosynthetic process from pyruvate	45333	6	0.001
Myeloid cell homeostasis	2526	6	0.001
Intestinal absorption	51187	6	0.001
Decidualization	9260	6	0.006
Leukocyte degranulation	9259	6	0.011
Dicarboxylic acid transport	48609	6	0.012
Acetyl-coa biosynthetic process	32504	6	0.012
Positive regulation of acute inflammatory response to antigenic stimulus	2443	6	0.015
Positive regulation of hypersensitivity	50778	6	0.02
Positive regulation of myeloid leukocyte mediated immunity	51347	6	0.031
Positive regulation of type II hypersensitivity	50776	6	0.043
Regulation of myeloid leukocyte mediated immunity	7031	5	0.001
Regulation of type II hypersensitivity	1932	5	0.015
Positive regulation of acute inflammatory response	45087	5	0.019
Type II hypersensitivity	7156	5	0.019
Positive regulation of type IIa hypersensitivity	42325	5	0.023
Regulation of type iia hypersensitivity	2253	5	0.023
Type IIa hypersensitivity	51174	5	0.026
Pyruvate metabolic process	19220	5	0.026
Myeloid leukocyte mediated immunity	8154	5	0.026
Hatching	6979	5	0.029
Neutrophil chemotaxis	2449	5	0.039
Regulation of calcium ion-dependent exocytosis	31399	5	0.042
Positive regulation of immunoglobulin mediated immune response	6094	4	0.001
Regulation of acute inflammatory response to antigenic stimulus	46395	4	0.002
Regulation of hypersensitivity	16054	4	0.002
Regulation of immunoglobulin mediated immune response	19395	4	0.002
Positive regulation of B cell mediated immunity	31349	4	0.003
Regulation of B cell mediated immunity	6641	4	0.003
Regulation of acute inflammatory response	51016	4	0.005
Hypersensitivity	19319	4	0.005
Acute inflammatory response to antigenic stimulus	6639	4	0.005
Blastocyst hatching	6638	4	0.005
Positive regulation of inflammatory response	51693	4	0.007
Auditory receptor cell differentiation	46486	4	0.007
Sequestering of lipid	46364	4	0.008
Gas transport	30835	4	0.008
Gluconeogenesis	6662	4	0.008
Carboxylic acid catabolic process	46165	4	0.012
Organic acid catabolic process	30834	4	0.012
Dicarboxylic acid metabolic process	30042	4	0.012
Aldehyde metabolic process	7565	4	0.012
Positive regulation of leukocyte mediated immunity	6909	4	0.012
Positive regulation of lymphocyte mediated immunity	31347	4	0.017
Positive regulation of MAPKKK cascade	9206	4	0.026
Regulation of epidermal growth factor receptor signaling pathway	9201	4	0.026
Digestive system process	9145	4	0.026
Schwann cell differentiation	9142	4	0.03
Acyl-coa metabolic process	9205	4	0.034
Positive regulation of inflammatory response to antigenic stimulus	19221	4	0.038
Suckling behavior	9199	4	0.038
Fatty acid oxidation	9144	4	0.042
Inner ear receptor cell differentiation	6767	4	0.042
Fatty acid catabolic process	51494	4	0.047
Positive regulation of immune effector process	51261	4	0.047
Regulation of leukocyte mediated immunity	8064	4	0.047
Regulation of lymphocyte mediated immunity	7015	4	0.047
Peroxisome organization and biogenesis	6108	3	<0.001
Acetyl-coa metabolic process	2262	3	0.001
Glycolysis	2444	3	0.003
Tricarboxylic acid cycle	50729	3	0.005
Positive regulation of defense response	42491	3	0.005
Triacylglycerol metabolic process	19915	3	0.005
Positive regulation of phagocytosis	15669	3	0.005
Regulation of phagocytosis	43648	3	0.007
Positive regulation of peptidyl-tyrosine phosphorylation	6081	3	0.007
Response to axon injury	2705	3	0.007
Regulated secretory pathway	2708	3	0.007
Oxygen transport	60113	3	0.009
Pyrimidine ribonucleotide biosynthetic process	9062	3	0.009
Pyrimidine ribonucleotide metabolic process	2699	3	0.009
Phagocytosis, engulfment	2703	3	0.009
Fatty acid beta-oxidation	2706	3	0.009
Positive regulation of cytokine production	30301	3	0.012
Acetyl-coa catabolic process	15918	3	0.012
Aerobic respiration	45807	3	0.016
Cholesterol transport	17157	3	0.016
Sterol transport	6749	3	0.016
Cellular carbohydrate catabolic process	32103	3	0.02
Carbohydrate catabolic process	2697	3	0.02
Humoral immune response	42490	3	0.024
Monosaccharide catabolic process	7422	3	0.024
Hexose catabolic process	2455	3	0.024
Glucose catabolic process	1817	3	0.024
Alcohol catabolic process	55092	3	0.029
Cellular lipid catabolic process	42632	3	0.029
Coenzyme catabolic process	17156	3	0.029
Barbed-end actin filament capping	15758	3	0.029
Hexose biosynthetic process	7586	3	0.029
Acylglycerol metabolic process	7631	3	0.029
Neutral lipid metabolic process	6956	3	0.029
Positive regulation of endocytosis	6769	3	0.029
Regulation of exocytosis	2541	3	0.029
Glutathione metabolic process	1776	3	0.029
Cerebral cortex cell migration	50727	3	0.035
Telencephalon cell migration	19362	3	0.035
Glutamine family amino acid biosynthetic process	15749	3	0.035
NADPH regeneration	8645	3	0.035
Lysosomal transport	55088	3	0.041
Pentose-phosphate shunt	16197	3	0.041
N-acetylglucosamine metabolic process	10001	3	0.047
Glucosamine metabolic process	44241	2	0.002
Endothelial cell proliferation	30299	2	0.002
Actin filament capping	30300	2	0.002
Glycerolipid metabolic process	19585	2	0.002
Monocarboxylic acid metabolic process	6063	2	0.002
Cellular respiration	60135	2	0.006
Acute inflammatory response	46503	2	0.006
Positive regulation of response to external stimulus	46464	2	0.006
Regulation of immune effector process	46461	2	0.006
Glucose metabolic process	45022	2	0.006
Cofactor catabolic process	44269	2	0.006
Monosaccharide biosynthetic process	30101	2	0.006
Negative regulation of actin filament depolymerization	19433	2	0.006
Glycerol ether metabolic process	6957	2	0.006
Mechanoreceptor differentiation	6086	2	0.006
Peripheral nervous system development	50892	2	0.012
Humoral immune response mediated by circulating immunoglobulin	46697	2	0.012
Regulation of cytokine production	43299	2	0.012
Fatty acid metabolic process	6835	2	0.012
Alcohol biosynthetic process	6085	2	0.012
Regulation of actin filament depolymerization	2866	2	0.012
Actin filament depolymerization	2885	2	0.012
Female pregnancy	2888	2	0.012
Phagocytosis	2894	2	0.012
Sterol homeostasis	2886	2	0.012
Cholesterol homeostasis	2892	2	0.012
Calcium ion-dependent exocytosis	2675	2	0.012
Glucose transport	2445	2	0.012
Digestion	1798	2	0.012
Feeding behavior	1796	2	0.012
Complement activation	1794	2	0.012
Nicotinamide metabolic process	35188	2	0.019
Activation of plasma proteins during acute inflammatory response	30593	2	0.019
Leukocyte homeostasis	17158	2	0.019
Hexose metabolic process	2891	2	0.019
Regulation of inflammatory response	2864	2	0.019
Pyridine nucleotide metabolic process	2883	2	0.019
Monosaccharide transport	2889	2	0.019
Hexose transport	2714	2	0.019
Monosaccharide metabolic process	2712	2	0.019
Coenzyme metabolic process	2673	2	0.019
Regulation of defense response	2524	2	0.019
Energy derivation by oxidation of organic compounds	2438	2	0.019
Lipid homeostasis	1835	2	0.019
Endosome transport	43410	2	0.028
Lipid catabolic process	42058	2	0.028
Ribonucleotide biosynthetic process	22600	2	0.028
Glial cell differentiation	14037	2	0.028
Lipid transport	6637	2	0.028
Purine ribonucleoside triphosphate biosynthetic process	2863	2	0.028
Ribonucleoside triphosphate biosynthetic process	1967	2	0.028
Purine nucleoside triphosphate biosynthetic process	50766	2	0.038
Cellular carbohydrate metabolic process	50764	2	0.038
Regulation of protein amino acid phosphorylation	50731	2	0.038
Nucleoside triphosphate biosynthetic process	48678	2	0.038
Generation of precursor metabolites and energy	45055	2	0.038
Carboxylic acid metabolic process	15671	2	0.038
Organic acid metabolic process	9220	2	0.038
Purine ribonucleoside triphosphate metabolic process	9218	2	0.038
Innate immune response	6911	2	0.038
Homophilic cell adhesion	6635	2	0.038
Cofactor metabolic process	1819	2	0.038
Ribonucleotide metabolic process	21795	2	0.049
Reproductive process in a multicellular organism	22029	2	0.049
Multicellular organism reproduction	9084	2	0.049
Cytokine and chemokine mediated signaling pathway	6740	2	0.049
Ribonucleoside triphosphate metabolic process	7041	2	0.049
Regulation of phosphorylation	6098	2	0.049
Activation of immune response	6044	2	0.049
Purine nucleoside triphosphate metabolic process	6041	2	0.049
Water-soluble vitamin metabolic process	1935	2	0.049
Leukocyte mediated immunity	60009	1	0.046
Regulation of phosphorus metabolic process	60008	1	0.046
Regulation of phosphate metabolic process	50665	1	0.046
Actin polymerization and/or depolymerization	48532	1	0.046
Alcohol metabolic process	48341	1	0.046
Negative regulation of cytoskeleton organization and biogenesis	46853	1	0.046
Protein depolymerization	46327	1	0.046
Regulation of actin polymerization and/or depolymerization	45880	1	0.046
Actin filament organization	45090	1	0.046
Response to oxidative stress	43297	1	0.046
Positive regulation of immune response	43307	1	0.046
Positive regulation of response to stimulus	43308	1	0.046
Carbohydrate metabolic process	43312	1	0.046
Lipid metabolic process	43302	1	0.046
Lymphocyte mediated immunity	43306	1	0.046
Cellular lipid metabolic process	43300	1	0.046
Multi-organism process	43304	1	0.046
Regulation of multicellular organismal process	43217	1	0.046
Regulation of protein modification process	43032	1	0.046
Negative regulation of cell proliferation	42840	1	0.046
Inflammatory response	42839	1	0.046
Positive regulation of transferase activity	42730	1	0.046
Immune effector process	42503	1	0.046
Sensory organ development	42273	1	0.046
Regulation of transferase activity	42119	1	0.046
Regulation of immune response	42059	1	0.046
Nucleotide biosynthetic process	34349	1	0.046
Response to wounding	34351	1	0.046
Regulation of protein kinase activity	34350	1	0.046
Muscle development	33138	1	0.046
Catabolic process	33024	1	0.046
Regulation of response to stimulus	33023	1	0.046
Cell migration	33026	1	0.046
Cell-cell adhesion	33025	1	0.046
Cellular catabolic process	33005	1	0.046
Regulation of kinase activity	33003	1	0.046
Nucleotide metabolic process	32816	1	0.046
Nucleoside phosphate metabolic process	32814	1	0.046
Response to biotic stimulus	33135	1	0.046
Positive regulation of immune system process	32765	1	0.046
Defense response	32733	1	0.046
Reproductive process	32682	1	0.046
Nucleobase, nucleoside and nucleotide metabolic process	32642	1	0.046
Membrane invagination	32653	1	0.046
Endocytosis	32287	1	0.046
Localization of cell	32148	1	0.046
Cell motility	30195	1	0.046
Actin filament-based process	30070	1	0.046
Neurogenesis	30193	1	0.046
Chemical homeostasis	21813	1	0.046
Regulation of cell proliferation	21589	1	0.046
Regulation of cellular protein metabolic process	21577	1	0.046
Lipid biosynthetic process	21812	1	0.046
Macromolecule catabolic process	21942	1	0.046
Cell proliferation	19682	1	0.046
Biological adhesion	19673	1	0.046
Cell adhesion	16560	1	0.046
Cytoskeleton organization and biogenesis	15670	1	0.046
Anatomical structure morphogenesis	9992	1	0.046
Multicellular organismal process	6542	1	0.046
Negative regulation of cellular process	6064	1	0.046
Multicellular organismal development	2720	1	0.046
Response to stimulus	2447	1	0.046
Negative regulation of biological process	2446	1	0.046
Organ development	2431	1	0.046
Anatomical structure development	2385	1	0.046
System development	2318	1	0.046
Developmental process	2246	1	0.046
Localization	2227	1	0.046
