# Supplementary material for: Mesenteric lymph node transcriptome profiles in BALB/c mice sensitized to three common food allergens
Source: BMC Genomics. 2011 Jan 6;12:12. doi: 10.1186/1471-2164-12-12 (PMC3023748; doi:10.1186/1471-2164-12-12)
Supplement: Additional file 5 — List of significant GO biological processes enriched (p ≤ 0.05) with the genes significantly differentially expressed (p ≤ 0.05) in response to PNA sensitization. Gene ontology data [file 1471-2164-12-12-S5.XLS]

## Sheet: Sheet1
Additional file 5: List of significant GO biological processes enriched (p≤0.05) with the genes significantly differentially expressed (p≤0.05) in response to PNA sensitization.
Gene Ontology Biological Processes	GO ID	Number of Genes Enriched	Fisher’s Exact P-Value
Developmental process	32502	87	0.001
Localization	51179	82	0.009
Multicellular organismal process	32501	80	0.001
Transport	6810	73	0.007
Establishment of localization	51234	73	0.011
Multicellular organismal development	7275	68	0.001
Anatomical structure development	48856	64	<0.001
System development	48731	54	0.003
Response to stimulus	50896	50	0.002
Organ development	48513	44	0.006
Negative regulation of biological process	48519	39	0.004
Negative regulation of cellular process	48523	36	0.006
Anatomical structure morphogenesis	9653	36	0.007
Regulation of biological quality	65008	32	0.002
Lipid metabolic process	6629	31	<0.001
Catabolic process	9056	28	0.002
Cytoskeleton organization and biogenesis	7010	27	<0.001
Cellular lipid metabolic process	44255	26	<0.001
Cellular catabolic process	44248	24	0.002
Carboxylic acid metabolic process	19752	23	<0.001
Organic acid metabolic process	6082	23	<0.001
Cell proliferation	8283	21	0.025
Vesicle-mediated transport	16192	20	0.021
Immune system process	2376	20	0.049
System process	3008	18	0.034
Monocarboxylic acid metabolic process	32787	17	<0.001
Cellular structure morphogenesis	32989	17	0.013
Cell morphogenesis	902	17	0.013
Homeostatic process	42592	17	0.018
Regulation of cell proliferation	42127	16	0.015
Regulation of cellular component organization and biogenesis	51128	15	0.002
Cell migration	16477	14	0.011
Generation of neurons	48699	14	0.02
Response to chemical stimulus	42221	14	0.025
Regulation of protein metabolic process	51246	14	0.026
Neurogenesis	22008	14	0.033
Localization of cell	51674	14	0.036
Cell motility	6928	14	0.036
Fatty acid metabolic process	6631	13	<0.001
Cell projection morphogenesis	48858	13	0.013
Cell part morphogenesis	32990	13	0.013
Cell projection organization and biogenesis	30030	13	0.013
Immune response	6955	13	0.019
Alcohol metabolic process	6066	13	0.028
Regulation of multicellular organismal process	51239	12	<0.001
Actin filament-based process	30029	12	0.009
Regulation of cellular protein metabolic process	32268	12	0.026
Neuron differentiation	30182	12	0.029
Coenzyme metabolic process	6732	11	0.001
Cofactor metabolic process	51186	11	0.006
Actin cytoskeleton organization and biogenesis	30036	11	0.015
Chemical homeostasis	48878	11	0.025
Response to wounding	9611	10	0.013
Membrane invagination	10324	10	0.018
Endocytosis	6897	10	0.018
Neuron development	48666	10	0.026
Sensory organ development	7423	9	0.003
Negative regulation of cell proliferation	8285	9	0.009
Generation of precursor metabolites and energy	6091	9	0.009
Muscle development	7517	9	0.021
Neurite development	31175	9	0.039
Negative regulation of cellular component organization and biogenesis	51129	8	0.001
Acetyl-coa metabolic process	6084	7	<0.001
Eye development	1654	7	0.005
Energy derivation by oxidation of organic compounds	15980	7	0.005
Negative regulation of cellular protein metabolic process	32269	7	0.009
Negative regulation of protein metabolic process	51248	7	0.01
Cation homeostasis	55080	7	0.025
Morphogenesis of an epithelium	2009	7	0.035
Striated muscle development	14706	7	0.037
Multi-organism process	51704	7	0.037
Peroxisome organization and biogenesis	7031	6	<0.001
Tricarboxylic acid cycle	6099	6	<0.001
Acetyl-coa catabolic process	46356	6	<0.001
Aerobic respiration	9060	6	<0.001
Coenzyme catabolic process	9109	6	<0.001
Cellular respiration	45333	6	0.001
Cofactor catabolic process	51187	6	0.001
Negative regulation of cytoskeleton organization and biogenesis	51494	6	0.001
Protein depolymerization	51261	6	0.001
Regulation of cellular component size	32535	6	0.002
Actin polymerization and/or depolymerization	8154	6	0.004
Muscle contraction	6936	6	0.013
Muscle system process	3012	6	0.014
Regulation of cytoskeleton organization and biogenesis	51493	6	0.014
Lipid transport	6869	6	0.016
Skeletal muscle development	7519	6	0.023
Cellular di-, tri-valent inorganic cation homeostasis	30005	6	0.023
Regulation of organelle organization and biogenesis	33043	6	0.025
Di-, tri-valent inorganic cation homeostasis	55066	6	0.029
Cellular cation homeostasis	30003	6	0.034
Barbed-end actin filament capping	51016	5	<0.001
Actin filament capping	51693	5	0.001
Negative regulation of actin filament depolymerization	30835	5	0.001
Regulation of actin filament depolymerization	30834	5	0.001
Actin filament depolymerization	30042	5	0.001
Humoral immune response	6959	5	0.002
Acute inflammatory response	2526	5	0.004
Cytokine and chemokine mediated signaling pathway	19221	5	0.006
Regulation of actin polymerization and/or depolymerization	8064	5	0.008
Regulation of actin filament-based process	32970	5	0.009
Regulation of actin cytoskeleton organization and biogenesis	32956	5	0.009
Regulation of actin filament length	30832	5	0.009
Steroid biosynthetic process	6694	5	0.027
Reproductive process in a multicellular organism	48609	5	0.03
Multicellular organism reproduction	32504	5	0.03
Amino acid derivative metabolic process	6575	5	0.039
Axon guidance	7411	5	0.042
Smooth muscle contraction	6939	4	0.001
Regulation of inflammatory response	50727	4	0.004
Isoprenoid metabolic process	6720	4	0.009
Regulation of response to external stimulus	32101	4	0.012
Regulation of defense response	31347	4	0.012
Sterol biosynthetic process	16126	4	0.014
Antigen processing and presentation	19882	4	0.022
Eye morphogenesis	48592	4	0.025
Cellular calcium ion homeostasis	6874	4	0.039
Positive regulation of cellular component organization and biogenesis	51130	4	0.043
Regulation of protein amino acid phosphorylation	1932	4	0.043
Cellular metal ion homeostasis	6875	4	0.048
Regulation of smooth muscle contraction	6940	3	0.002
Positive regulation of inflammatory response	50729	3	0.004
Sequestering of lipid	19915	3	0.004
Endothelial cell proliferation	1935	3	0.004
Positive regulation of endocytosis	45807	3	0.012
Positive regulation of response to external stimulus	32103	3	0.015
Fatty acid oxidation	19395	3	0.015
Isoprenoid biosynthetic process	8299	3	0.015
Positive regulation of defense response	31349	3	0.019
Humoral immune response mediated by circulating immunoglobulin	2455	3	0.019
Triacylglycerol metabolic process	6641	3	0.019
Response to toxin	9636	3	0.023
Digestion	7586	3	0.023
Pyruvate metabolic process	6090	3	0.023
Response to hormone stimulus	9725	3	0.027
Acylglycerol metabolic process	6639	3	0.027
Neutral lipid metabolic process	6638	3	0.027
Regulation of blood pressure	8217	3	0.032
Regulation of muscle contraction	6937	3	0.032
Liver development	1889	3	0.032
Glycerolipid metabolic process	46486	3	0.032
Hemostasis	7599	3	0.032
Cholesterol biosynthetic process	6695	3	0.037
Glycerol ether metabolic process	6662	3	0.037
Positive regulation of multicellular organismal process	51240	3	0.043
Pallium development	21543	3	0.043
Dendrite development	16358	3	0.043
Immune response-regulating cell surface receptor signaling pathway	2768	3	0.043
Regulation of body fluid levels	50878	3	0.043
Regulation of endocytosis	30100	3	0.049
Phagocytosis	6909	3	0.049
Definitive hemopoiesis	60216	2	0.002
Embryonic camera-type eye morphogenesis	48596	2	0.002
Embryonic camera-type eye development	31076	2	0.002
Megakaryocyte differentiation	30219	2	0.002
Lipid digestion	44241	2	0.002
Cholesterol absorption	30299	2	0.002
Regulation of cholesterol absorption	30300	2	0.002
Early endosome to late endosome transport	45022	2	0.005
Tumor necrosis factor-mediated signaling pathway	33209	2	0.005
Endocrine pancreas development	31018	2	0.005
Aromatic compound catabolic process	19439	2	0.005
Regulation of vasoconstriction	19229	2	0.005
Negative regulation of endothelial cell proliferation	1937	2	0.005
Positive regulation of hypersensitivity	2885	2	0.01
Positive regulation of myeloid leukocyte mediated immunity	2888	2	0.01
Positive regulation of type II hypersensitivity	2894	2	0.01
Regulation of myeloid leukocyte mediated immunity	2886	2	0.01
Regulation of type II hypersensitivity	2892	2	0.01
Positive regulation of acute inflammatory response to antigenic stimulus	2866	2	0.01
Positive regulation of acute inflammatory response	2675	2	0.01
Type II hypersensitivity	2445	2	0.01
Positive regulation of type iia hypersensitivity	1798	2	0.01
Regulation of type iia hypersensitivity	1796	2	0.01
Type iia hypersensitivity	1794	2	0.01
Negative regulation of heart contraction	45822	2	0.01
Regulation of epithelial cell differentiation	30856	2	0.01
Intestinal absorption	50892	2	0.01
Endoplasmic reticulum organization and biogenesis	7029	2	0.01
Malate metabolic process	6108	2	0.01
Positive regulation of immunoglobulin mediated immune response	2891	2	0.016
Regulation of hypersensitivity	2883	2	0.016
Regulation of immunoglobulin mediated immune response	2889	2	0.016
Positive regulation of B cell mediated immunity	2714	2	0.016
Regulation of B cell mediated immunity	2712	2	0.016
Regulation of acute inflammatory response	2673	2	0.016
Regulation of acute inflammatory response to antigenic stimulus	2864	2	0.016
Hypersensitivity	2524	2	0.016
Acute inflammatory response to antigenic stimulus	2438	2	0.016
Embryonic process involved in female pregnancy	60136	2	0.016
Embryonic eye morphogenesis	48048	2	0.016
Enucleate erythrocyte differentiation	43353	2	0.016
Intra-Golgi vesicle-mediated transport	6891	2	0.016
Positive regulation of inflammatory response to antigenic stimulus	2863	2	0.023
Axon regeneration	31103	2	0.023
Neurite regeneration	31102	2	0.023
Vasoconstriction	42310	2	0.023
Digestive system process	22600	2	0.023
Acyl-coa metabolic process	6637	2	0.023
Regulation of endothelial cell proliferation	1936	2	0.023
Positive regulation of phagocytosis	50766	2	0.032
Regulation of phagocytosis	50764	2	0.032
Myeloid leukocyte mediated immunity	2444	2	0.032
Response to axon injury	48678	2	0.032
Nerve growth factor receptor signaling pathway	48011	2	0.032
Negative regulation of axon extension	30517	2	0.032
Positive regulation of cytokine production	1819	2	0.032
Trophectodermal cell differentiation	1829	2	0.032
Fatty acid beta-oxidation	6635	2	0.032
Auditory receptor cell differentiation	42491	2	0.041
Locomotion	40011	2	0.041
Cerebral cortex neuron differentiation	21895	2	0.041
Gas transport	15669	2	0.041
N-acetylglucosamine metabolic process	6044	2	0.041
Glucosamine metabolic process	6041	2	0.041
Regulation of the force of heart contraction	2026	2	0.041
Microtubule bundle formation	1578	2	0.041
Pancreas development	31016	2	0.041
Telencephalon cell migration	22029	2	0.041
Cerebral cortex cell migration	21795	2	0.041
Intermediate filament bundle assembly	45110	1	0.042
Retroviral genome replication	45090	1	0.042
Positive regulation of leukocyte degranulation	43302	1	0.042
Positive regulation of mast cell degranulation	43306	1	0.042
Regulation of mast cell degranulation	43304	1	0.042
Regulation of leukocyte degranulation	43300	1	0.042
Glial cell apoptosis	34349	1	0.042
Negative regulation of glial cell apoptosis	34351	1	0.042
Regulation of glial cell apoptosis	34350	1	0.042
Mast cell apoptosis	33024	1	0.042
Mast cell homeostasis	33023	1	0.042
Negative regulation of mast cell apoptosis	33026	1	0.042
Positive regulation of mast cell activation	33005	1	0.042
Regulation of mast cell activation	33003	1	0.042
Regulation of mast cell apoptosis	33025	1	0.042
Positive regulation of mast cell cytokine production	32765	1	0.042
Positive regulation of interleukin-10 production	32733	1	0.042
Regulation of interleukin-10 production	32653	1	0.042
Regulation of cell projection size	32536	1	0.042
Activation of protein kinase B activity	32148	1	0.042
Regulation of axon diameter	31133	1	0.042
Insulin processing	30070	1	0.042
Muscle filament sliding	30049	1	0.042
Axon regeneration in the peripheral nervous system	14012	1	0.042
Positive regulation of cytokine production during immune response	2720	1	0.042
Fc receptor mediated stimulatory signaling pathway	2431	1	0.042
Reduction of cytosolic calcium ion concentration	51481	1	0.042
Organization of an anatomical structure	48532	1	0.042
Inositol and derivative phosphorylation	46853	1	0.042
Negative regulation of alpha-beta T cell proliferation	46642	1	0.042
Glycerol biosynthetic process from pyruvate	46327	1	0.042
Negative regulation of striated muscle contraction	45988	1	0.042
Positive regulation of vasoconstriction	45907	1	0.042
Positive regulation of fat cell differentiation	45600	1	0.042
Fibrinolysis	42730	1	0.042
Negative regulation of tyrosine phosphorylation of Stat5 protein	42524	1	0.042
Regulation of tyrosine phosphorylation of Stat5 protein	42522	1	0.042
Tyrosine phosphorylation of Stat5 protein	42506	1	0.042
Negative regulation of epidermal growth factor receptor signaling pathway	42059	1	0.042
Gas homeostasis	33483	1	0.042
Nitric oxide homeostasis	33484	1	0.042
Glomerular basement membrane development	32836	1	0.042
Positive regulation of interleukin-4 production	32753	1	0.042
Regulation of interleukin-4 production	32673	1	0.042
Response to progesterone stimulus	32570	1	0.042
Inhibition of NF-kappab transcription factor	32088	1	0.042
Regulation of lipopolysaccharide-mediated signaling pathway	31664	1	0.042
Glycine betaine biosynthetic process	31456	1	0.042
Glycine betaine metabolic process	31455	1	0.042
Negative regulation of epithelial cell differentiation	30857	1	0.042
Negative regulation of blood coagulation	30195	1	0.042
Regulation of blood coagulation	30193	1	0.042
Cell-cell adhesion involved in neuronal-glial interactions involved in cerebral cortex radial glia guided migration	21813	1	0.042
Cerebellum structural organization	21589	1	0.042
Glyceraldehyde-3-phosphate metabolic process	19682	1	0.042
Hindbrain structural organization	21577	1	0.042
Neuronal-glial interaction involved in cerebral cortex radial glia guided migration	21812	1	0.042
Radial glia guided migration of Purkinje cell	21942	1	0.042
Glycine betaine biosynthetic process from choline	19285	1	0.042
Ornithine transport	15822	1	0.042
Carbon dioxide transport	15670	1	0.042
Cellular water homeostasis	9992	1	0.042
Aromatic amino acid family catabolic process	9074	1	0.042
L-phenylalanine catabolic process	6559	1	0.042
L-phenylalanine metabolic process	6558	1	0.042
Betaine biosynthetic process	6578	1	0.042
Betaine metabolic process	6577	1	0.042
Tyrosine catabolic process	6572	1	0.042
Production of molecular mediator of acute inflammatory response	2532	1	0.042
Production of nitric oxide during acute inflammatory response	2537	1	0.042
Innate immune response in mucosa	2227	1	0.042
Mucosal immune response	2385	1	0.042
Organ or tissue specific immune response	2251	1	0.042
Retrograde transport, vesicle recycling within Golgi	301	1	0.042
Protein targeting to Golgi	42	1	0.042
