# Supplementary material for: Mesenteric lymph node transcriptome profiles in BALB/c mice sensitized to three common food allergens
Source: BMC Genomics. 2011 Jan 6;12:12. doi: 10.1186/1471-2164-12-12 (PMC3023748; doi:10.1186/1471-2164-12-12)
Supplement: Additional file 6 — Common GO biological processes enriched with the genes differentially expressed in response to BLG, OVA and PNA sensitizations. Gene ontology data [file 1471-2164-12-12-S6.XLS]

## Sheet: Sheet1
Additional file 6: Common GO biological processes enriched with the genes differentially expressed in response to BLG, OVA and PNA sensitizations.
Gene Ontology Biological Processes	GO ID	BLG Sensitized Group		OVA Sensitized Group		PNA Sensitized Group
		No. of Enriched Genes	Fisher’s Exact P-Value	No. of Enriched Genes	Fisher’s Exact P-Value	No. of Enriched Genes	Fisher’s Exact P-Value
Developmental process	32502	187	0.0007	88	0.0104	87	0.0009
Multicellular organismal process	32501	168	0.0007	88	0.0003	80	0.0005
Multicellular organismal development	7275	143	0.0015	73	0.0018	68	0.0013
Anatomical structure development	48856	128	0.0011	62	0.0077	64	0.0003
System development	48731	109	0.0089	52	0.0355	54	0.0025
Response to stimulus	50896	100	0.0053	50	0.011	50	0.0017
Organ development	48513	92	0.0052	45	0.0181	44	0.0057
Negative regulation of biological process	48519	82	0.0015	38	0.0257	39	0.0036
Anatomical structure morphogenesis	9653	71	0.0229	37	0.0182	36	0.0073
Negative regulation of cellular process	48523	81	0.0003	36	0.0253	36	0.0064
Cell proliferation	8283	47	0.0035	24	0.0112	21	0.0249
Cytoskeleton organization and biogenesis	7010	47	0.0017	21	0.0433	27	0.0002
Regulation of cell proliferation	42127	29	0.0442	17	0.0167	16	0.0149
Localization of cell	51674	31	0.0064	17	0.0088	14	0.0355
Cell motility	6928	31	0.0064	17	0.0088	14	0.0355
Alcohol metabolic process	6066	25	0.0348	23	0	13	0.0282
Cell migration	16477	28	0.0045	17	0.0018	14	0.0107
Actin filament-based process	30029	22	0.011	11	0.0406	12	0.0092
Muscle development	7517	16	0.0326	10	0.0144	9	0.0212
Regulation of multicellular organismal process	51239	16	0.019	11	0.0032	12	0.0004
Protein depolymerization	51261	9	0.002	4	0.0471	6	0.0013
Negative regulation of cytoskeleton organization and biogenesis	51494	8	0.0076	4	0.0471	6	0.0013
Cytokine and chemokine mediated signaling pathway	19221	10	0.0002	4	0.0378	5	0.0055
Acute inflammatory response	2526	9	0.0006	6	0.001	5	0.004
Humoral immune response	6959	8	0.0012	6	0.0005	5	0.0023
Regulation of actin filament depolymerization	30834	6	0.0111	4	0.0119	5	0.0012
Actin filament depolymerization	30042	6	0.0111	4	0.0119	5	0.0012
Phagocytosis	6909	5	0.0427	4	0.0119	3	0.0489
Negative regulation of actin filament depolymerization	30835	5	0.0279	4	0.0081	5	0.0007
Humoral immune response mediated by circulating immunoglobulin	2455	6	0.0014	3	0.0241	3	0.0188
Positive regulation of defense response	31349	4	0.0438	4	0.0031	3	0.0188
Positive regulation of response to external stimulus	32103	4	0.0339	3	0.0196	3	0.0152
Positive regulation of endocytosis	45807	4	0.0254	3	0.0156	3	0.0121
Gas transport	15669	4	0.005	3	0.0046	2	0.0414
Positive regulation of inflammatory response	50729	3	0.0379	3	0.0046	3	0.0035
N-acetylglucosamine metabolic process	6044	3	0.0379	2	0.0492	2	0.0414
Glucosamine metabolic process	6041	3	0.0379	2	0.0492	2	0.0414
Myeloid leukocyte mediated immunity	2444	3	0.0255	3	0.0029	2	0.0319
Positive regulation of phagocytosis	50766	3	0.0255	2	0.0381	2	0.0319
Regulation of phagocytosis	50764	3	0.0255	2	0.0381	2	0.0319
Positive regulation of inflammatory response to antigenic stimulus	2863	3	0.0157	2	0.028	2	0.0234
Positive regulation of immunoglobulin mediated immune response	2891	3	0.0085	2	0.0193	2	0.0161
Regulation of immunoglobulin mediated immune response	2889	3	0.0085	2	0.0193	2	0.0161
Positive regulation of B cell mediated immunity	2714	3	0.0085	2	0.0193	2	0.0161
Regulation of B cell mediated immunity	2712	3	0.0085	2	0.0193	2	0.0161
Early endosome to late endosome transport	45022	2	0.0279	2	0.0061	2	0.0051
